# Supplementary material for: Diverse Ras-related GTPase DIRAS2, downregulated by PSMD2 in a proteasome-mediated way, inhibits colorectal cancer proliferation by blocking NF-κB signaling
Source: Int J Biol Sci. 2022 Jan 1;18(3):1039–50. doi: 10.7150/ijbs.68312 (PMC8771839; doi:10.7150/ijbs.68312)
Supplement: Supplementary file 1 — Supplementary table. [file ijbsv18p1039s1.xlsx]

## Sheet: down
gene_id	RKO_OE1	RKO_OE2	RKO_OE3	RKO_EV1	RKO_EV2	RKO_EV3	RKO_OE	RKO_EV	log2FoldChange	pvalue	padj	gene_name	gene_chr	gene_start	gene_end	gene_strand	gene_length	gene_biotype	gene_description	tf_family
ENSG00000183621	40.4805	36.67	31.5795	1638.91	1616.11	1234.68	36.2434	1496.57	-5.36732	6.24365e-102	1.06361e-97	ZNF438	10	30820207	31031937	-	4267	protein_coding	zinc finger protein 438 [Source:HGNC Symbol;Acc:HGNC:21029]	-
ENSG00000159167	3.85529	4.95541	4.9343	1715.04	1747.22	1465.79	4.58166	1642.68	-8.4878	8.38321e-85	7.1404e-81	STC1	8	23841915	23854807	-	4149	protein_coding	stanniocalcin 1 [Source:HGNC Symbol;Acc:HGNC:11373]	-
ENSG00000197769	48.1911	58.4739	36.5138	559.678	625.799	623.671	47.7262	603.05	-3.65962	4.83726e-50	1.64805e-46	MAP1LC3C	1	241995490	241999073	-	1182	protein_coding	microtubule associated protein 1 light chain 3 gamma [Source:HGNC Symbol;Acc:HGNC:13353]	-
ENSG00000166780	8.67439	5.94649	8.88173	225.312	217.588	226.886	7.83421	223.262	-4.83137	1.25867e-36	2.38239e-33	C16orf45	16	15434295	15625028	+	3688	protein_coding	chromosome 16 open reading frame 45 [Source:HGNC Symbol;Acc:HGNC:19213]	-
ENSG00000140403	12.5297	13.8752	4.9343	302.473	234.326	255.378	10.4464	264.059	-4.6584	4.16266e-36	7.09109e-33	DNAJA4	15	78264086	78282196	+	6591	protein_coding	DnaJ heat shock protein family (Hsp40) member A4 [Source:HGNC Symbol;Acc:HGNC:14885]	-
ENSG00000164509	10.602	6.93758	1.97372	138.891	140.41	142.463	6.50444	140.588	-4.42896	2.81821e-23	2.28611e-20	IL31RA	5	55851379	55922853	+	4576	protein_coding	interleukin 31 receptor A [Source:HGNC Symbol;Acc:HGNC:18969]	-
ENSG00000277443	226.498	247.771	230.925	826.143	767.139	748.195	235.065	780.492	-1.7314	2.17768e-21	1.4268e-18	MARCKS	6	113857362	113863471	+	4275	protein_coding	myristoylated alanine rich protein kinase C substrate [Source:HGNC Symbol;Acc:HGNC:6759]	-
ENSG00000138356	23.1317	25.7681	22.6978	171.813	178.534	149.85	23.8659	166.732	-2.80535	1.12865e-20	6.62987e-18	AOX1	2	200585868	200677064	+	5556	protein_coding	aldehyde oxidase 1 [Source:HGNC Symbol;Acc:HGNC:553]	-
ENSG00000131016	265.051	260.655	291.123	902.275	833.159	856.889	272.276	864.108	-1.66609	1.53928e-20	8.74055e-18	AKAP12	6	151239999	151358557	+	8741	protein_coding	A-kinase anchoring protein 12 [Source:HGNC Symbol;Acc:HGNC:370]	-
ENSG00000115616	2.89146	0.991082	4.9343	136.833	106.934	86.5331	2.93895	110.1	-5.22657	1.05138e-18	5.26771e-16	SLC9A2	2	102619707	102711318	+	5984	protein_coding	solute carrier family 9 member A2 [Source:HGNC Symbol;Acc:HGNC:11072]	-
ENSG00000115457	0	0	0	135.804	176.674	344.022	0	218.833	-10.2441	1.66352e-16	7.26618e-14	IGFBP2	2	216632828	216664436	+	4767	protein_coding	insulin like growth factor binding protein 2 [Source:HGNC Symbol;Acc:HGNC:5471]	-
ENSG00000072274	1460.19	1687.81	2001.35	5814.89	5737.27	4478.62	1716.45	5343.59	-1.63845	2.14448e-15	8.49562e-13	TFRC	3	196027183	196082189	-	7887	protein_coding	transferrin receptor [Source:HGNC Symbol;Acc:HGNC:11763]	-
ENSG00000138771	0	0	0	126.545	122.742	138.242	0	129.176	-9.4839	6.16037e-15	2.33204e-12	SHROOM3	4	76435100	76783253	+	13958	protein_coding	shroom family member 3 [Source:HGNC Symbol;Acc:HGNC:30422]	-
ENSG00000158710	588.895	561.944	395.731	1597.76	2036.4	2790.16	515.523	2141.44	-2.05436	6.90253e-15	2.55619e-12	TAGLN2	1	159918107	159925732	-	2487	protein_coding	transgelin 2 [Source:HGNC Symbol;Acc:HGNC:11554]	-
ENSG00000112118	721.902	780.973	737.184	1850.85	1682.13	1858.35	746.686	1797.11	-1.26703	1.60302e-14	5.57296e-12	MCM3	6	52264009	52284881	-	3650	protein_coding	minichromosome maintenance complex component 3 [Source:HGNC Symbol;Acc:HGNC:6945]	-
ENSG00000280206	61.6846	47.572	75.9882	261.32	258.503	226.886	61.7482	248.903	-2.01125	2.66244e-14	8.89308e-12	AC026401.3	16	15701237	15702118	+	882	lincRNA	novel transcript	-
ENSG00000104738	3267.36	3532.22	3820.13	8159.57	8364.14	7933.61	3539.9	8152.44	-1.20355	4.79193e-14	1.56982e-11	MCM4	8	47960185	47978160	+	6973	protein_coding	minichromosome maintenance complex component 4 [Source:HGNC Symbol;Acc:HGNC:6947]	-
ENSG00000173258	5.78293	9.91082	8.88173	139.92	84.6177	66.4827	8.19183	97.0067	-3.56769	8.70159e-14	2.74503e-11	ZNF483	9	111525159	111577844	+	5738	protein_coding	zinc finger protein 483 [Source:HGNC Symbol;Acc:HGNC:23384]	zf-C2H2
ENSG00000102007	1053.46	1159.57	1340.15	2741.81	3254.53	3193.28	1184.39	3063.21	-1.37097	1.49446e-13	4.62876e-11	PLP2	X	49171926	49175239	+	1279	protein_coding	proteolipid protein 2 [Source:HGNC Symbol;Acc:HGNC:9087]	-
ENSG00000146094	73.2504	76.3133	72.0407	234.571	246.414	342.967	73.8682	274.651	-1.89394	3.12183e-13	9.32989e-11	DOK3	5	177501907	177511274	-	4823	protein_coding	docking protein 3 [Source:HGNC Symbol;Acc:HGNC:24583]	-
ENSG00000237135	0.963822	2.97325	6.90801	77.1615	69.7399	59.0958	3.61503	68.6657	-4.25363	3.43869e-13	1.00997e-10	DDX10P1	10	30919012	30921235	-	1933	processed_pseudogene	DEAD-box helicase 10 pseudogene 1 [Source:HGNC Symbol;Acc:HGNC:44960]	-
ENSG00000093009	384.565	389.495	431.257	972.235	923.356	1048.95	401.773	981.514	-1.2885	4.4338e-13	1.28017e-10	CDC45	22	19479459	19520612	+	2846	protein_coding	cell division cycle 45 [Source:HGNC Symbol;Acc:HGNC:1739]	-
ENSG00000131153	520.464	540.14	544.746	1152.28	1322.27	1427.8	535.117	1300.78	-1.28146	9.44175e-13	2.47446e-10	GINS2	16	85676198	85690073	-	3264	protein_coding	GINS complex subunit 2 [Source:HGNC Symbol;Acc:HGNC:24575]	-
ENSG00000134853	9.63822	10.9019	5.92116	75.1039	80.8983	67.538	8.82043	74.5134	-3.07904	1.59589e-12	3.99795e-10	PDGFRA	4	54229097	54298247	+	9732	protein_coding	platelet derived growth factor receptor alpha [Source:HGNC Symbol;Acc:HGNC:8803]	-
ENSG00000065328	429.864	450.942	481.587	1029.85	1094.45	1010.96	454.131	1045.09	-1.20262	2.76402e-12	6.72645e-10	MCM10	10	13161554	13211104	+	5454	protein_coding	minichromosome maintenance 10 replication initiation factor [Source:HGNC Symbol;Acc:HGNC:18043]	-
ENSG00000072864	480.947	489.595	454.942	1029.85	1259.04	1432.02	475.161	1240.3	-1.38416	3.66512e-12	8.79372e-10	NDE1	16	15643267	15726353	+	5512	protein_coding	nudE neurodevelopment protein 1 [Source:HGNC Symbol;Acc:HGNC:17619]	-
ENSG00000094804	871.295	827.554	1043.11	2231.51	2477.16	2041.97	913.986	2250.21	-1.29994	4.95995e-12	1.17351e-09	CDC6	17	40287633	40304657	+	5557	protein_coding	cell division cycle 6 [Source:HGNC Symbol;Acc:HGNC:1744]	-
ENSG00000049541	459.743	479.684	498.364	1058.66	1039.59	1117.54	479.264	1071.93	-1.16127	5.89255e-12	1.35648e-09	RFC2	7	74231499	74254458	-	2211	protein_coding	replication factor C subunit 2 [Source:HGNC Symbol;Acc:HGNC:9970]	-
ENSG00000164362	14.4573	14.8662	8.88173	73.0462	83.6879	139.297	12.7351	98.6771	-2.95211	8.01943e-12	1.79751e-09	TERT	5	1253147	1295069	-	4602	protein_coding	telomerase reverse transcriptase [Source:HGNC Symbol;Acc:HGNC:11730]	-
ENSG00000151503	1016.83	1179.39	1271.07	2730.49	2567.36	2590.72	1155.76	2629.52	-1.18599	9.6804e-12	2.14163e-09	NCAPD3	11	134150119	134225454	-	9114	protein_coding	non-SMC condensin II complex subunit D3 [Source:HGNC Symbol;Acc:HGNC:28952]	-
ENSG00000187741	1091.05	1128.84	1085.55	2619.38	2201.92	2816.55	1101.81	2545.95	-1.2082	1.17906e-11	2.57505e-09	FANCA	16	89737549	89816657	-	9736	protein_coding	FA complementation group A [Source:HGNC Symbol;Acc:HGNC:3582]	-
ENSG00000163362	4.81911	0	2.96058	52.4698	53.0023	67.538	2.59323	57.6701	-4.46522	1.24543e-11	2.68555e-09	INAVA	1	200891048	200915735	+	5413	protein_coding	innate immunity activator [Source:HGNC Symbol;Acc:HGNC:25599]	-
ENSG00000183742	36.6252	50.5452	47.3692	217.081	211.079	137.187	44.8466	188.449	-2.0726	1.35181e-11	2.8785e-09	MACC1	7	20134655	20217404	-	9898	protein_coding	MACC1, MET transcriptional regulator [Source:HGNC Symbol;Acc:HGNC:30215]	-
ENSG00000124532	682.386	744.303	874.357	2262.38	2311.64	1661.01	767.015	2078.34	-1.43827	1.43136e-11	3.01027e-09	MRS2	6	24402908	24426194	+	5133	protein_coding	MRS2, magnesium transporter [Source:HGNC Symbol;Acc:HGNC:13785]	-
ENSG00000164045	502.151	561.944	509.219	1090.55	1233	1357.09	524.438	1226.88	-1.22616	2.68832e-11	5.32507e-09	CDC25A	3	48157146	48188402	-	4117	protein_coding	cell division cycle 25A [Source:HGNC Symbol;Acc:HGNC:1725]	-
ENSG00000132646	1643.32	1784.94	1941.15	3537.08	4282.03	4113.49	1789.8	3977.53	-1.15213	6.61463e-11	1.22479e-08	PCNA	20	5114953	5126626	-	1471	protein_coding	proliferating cell nuclear antigen [Source:HGNC Symbol;Acc:HGNC:8729]	-
ENSG00000104381	118.55	159.564	170.727	446.508	456.564	373.57	149.614	425.547	-1.50879	9.66488e-11	1.77033e-08	GDAP1	8	74321130	74488872	+	4052	protein_coding	ganglioside induced differentiation associated protein 1 [Source:HGNC Symbol;Acc:HGNC:15968]	-
ENSG00000134107	1980.65	2013.88	1811.87	3834.41	5133.79	5943.35	1935.47	4970.52	-1.3607	1.33902e-10	2.42662e-08	BHLHE40	3	4979116	4985323	+	3837	protein_coding	basic helix-loop-helix family member e40 [Source:HGNC Symbol;Acc:HGNC:1046]	bHLH
ENSG00000019991	35.6614	15.8573	41.4481	182.101	140.41	132.965	30.9889	151.825	-2.29164	3.53892e-10	6.02856e-08	HGF	7	81699008	81770438	-	9817	protein_coding	hepatocyte growth factor [Source:HGNC Symbol;Acc:HGNC:4893]	-
ENSG00000135480	7.71057	6.93758	10.8555	53.4987	56.7218	101.307	8.5012	70.5092	-3.05067	3.74007e-10	6.30813e-08	KRT7	12	52232520	52252186	+	4093	protein_coding	keratin 7 [Source:HGNC Symbol;Acc:HGNC:6445]	-
ENSG00000171848	1367.66	1529.24	1882.93	4293.27	4906.9	3330.47	1593.28	4176.88	-1.39053	4.09144e-10	6.76676e-08	RRM2	2	10120698	10131419	+	5323	protein_coding	ribonucleotide reductase regulatory subunit M2 [Source:HGNC Symbol;Acc:HGNC:10452]	-
ENSG00000196155	104.093	59.4649	49.343	275.724	238.975	425.279	70.9669	313.326	-2.14097	5.45065e-10	8.75961e-08	PLEKHG4	16	67277510	67289499	+	7328	protein_coding	pleckstrin homology and RhoGEF domain containing G4 [Source:HGNC Symbol;Acc:HGNC:24501]	-
ENSG00000071539	429.864	474.728	500.338	1123.47	1074.92	921.261	468.31	1039.89	-1.15109	6.93668e-10	1.0841e-07	TRIP13	5	892643	919357	+	3560	protein_coding	thyroid hormone receptor interactor 13 [Source:HGNC Symbol;Acc:HGNC:12307]	-
ENSG00000007968	295.893	295.343	228.951	628.609	702.978	1054.23	273.396	795.271	-1.54014	2.16298e-09	3.14926e-07	E2F2	1	23506430	23531220	-	5457	protein_coding	E2F transcription factor 2 [Source:HGNC Symbol;Acc:HGNC:3114]	E2F
ENSG00000181938	147.465	201.19	195.398	440.335	495.618	416.836	181.351	450.93	-1.31484	2.80862e-09	3.95412e-07	GINS3	16	58295080	58406144	+	5105	protein_coding	GINS complex subunit 3 [Source:HGNC Symbol;Acc:HGNC:25851]	-
ENSG00000148516	646.724	682.856	895.081	2196.53	2228.89	1467.9	741.554	1964.44	-1.40565	4.50616e-09	6.24085e-07	ZEB1	10	31318495	31529814	+	8650	protein_coding	zinc finger E-box binding homeobox 1 [Source:HGNC Symbol;Acc:HGNC:11642]	zf-C2H2
ENSG00000166803	164.814	140.734	193.424	395.067	513.286	388.344	166.324	432.232	-1.3784	4.70429e-09	6.41101e-07	PCLAF	15	64364311	64387687	-	3734	protein_coding	PCNA clamp associated factor [Source:HGNC Symbol;Acc:HGNC:28961]	-
ENSG00000135917	1.92764	4.95541	1.97372	37.0375	53.9322	35.8796	2.95226	42.2831	-3.84622	5.72587e-09	7.74129e-07	SLC19A3	2	227683763	227718031	-	7738	protein_coding	solute carrier family 19 member 3 [Source:HGNC Symbol;Acc:HGNC:16266]	-
ENSG00000147536	352.759	433.103	425.336	799.393	906.618	886.437	403.733	864.149	-1.09812	6.3129e-09	8.46774e-07	GINS4	8	41529206	41545046	+	5475	protein_coding	GINS complex subunit 4 [Source:HGNC Symbol;Acc:HGNC:28226]	-
ENSG00000101003	739.251	714.57	821.067	1510.31	1647.72	1423.57	758.296	1527.2	-1.01021	6.54863e-09	8.7153e-07	GINS1	20	25407727	25452628	+	4068	protein_coding	GINS complex subunit 1 [Source:HGNC Symbol;Acc:HGNC:28980]	-
ENSG00000151834	0	0	0	43.2105	23.2466	32.7137	0	33.0569	-7.51606	6.72629e-09	8.88236e-07	GABRA2	4	46248427	46475230	-	11930	protein_coding	gamma-aminobutyric acid type A receptor alpha2 subunit [Source:HGNC Symbol;Acc:HGNC:4076]	-
ENSG00000101412	367.216	333.004	308.887	697.54	842.458	1276.89	336.369	938.963	-1.48075	1.29005e-08	1.63234e-06	E2F1	20	33675683	33686404	-	2503	protein_coding	E2F transcription factor 1 [Source:HGNC Symbol;Acc:HGNC:3113]	E2F
ENSG00000143320	150.356	189.297	126.318	338.482	507.706	720.757	155.324	522.315	-1.74954	1.3358e-08	1.66098e-06	CRABP2	1	156699606	156705816	-	1100	protein_coding	cellular retinoic acid binding protein 2 [Source:HGNC Symbol;Acc:HGNC:2339]	-
ENSG00000141576	41.4443	50.5452	40.4612	115.228	144.129	156.182	44.1503	138.513	-1.64989	1.47319e-08	1.79256e-06	RNF157	17	76142453	76240373	-	7805	protein_coding	ring finger protein 157 [Source:HGNC Symbol;Acc:HGNC:29402]	-
ENSG00000179403	0	0	0	21.6052	26.9661	41.156	0	29.9091	-7.37231	1.72496e-08	2.06935e-06	VWA1	1	1434861	1442882	+	5065	protein_coding	von Willebrand factor A domain containing 1 [Source:HGNC Symbol;Acc:HGNC:30910]	-
ENSG00000092853	362.397	393.46	461.85	972.235	926.146	776.687	405.902	891.689	-1.13564	1.75639e-08	2.08852e-06	CLSPN	1	35720218	35769967	-	5411	protein_coding	claspin [Source:HGNC Symbol;Acc:HGNC:19715]	-
ENSG00000156011	0.963822	0	0	60.7004	62.301	26.382	0.321274	49.7945	-7.14904	2.42791e-08	2.7758e-06	PSD3	8	18527301	19084730	-	15213	protein_coding	pleckstrin and Sec7 domain containing 3 [Source:HGNC Symbol;Acc:HGNC:19093]	-
ENSG00000091651	569.619	537.167	648.367	1243.84	1297.16	1073.22	585.051	1204.74	-1.04227	2.50613e-08	2.82728e-06	ORC6	16	46689643	46698394	+	4309	protein_coding	origin recognition complex subunit 6 [Source:HGNC Symbol;Acc:HGNC:17151]	-
ENSG00000127252	0	0	0	23.6629	31.6154	26.382	0	27.2201	-7.2389	2.75228e-08	3.06746e-06	HRASLS	3	193241125	193277738	+	1169	protein_coding	HRAS like suppressor [Source:HGNC Symbol;Acc:HGNC:14922]	-
ENSG00000123416	5681.73	6424.2	6283.33	11101	10890.6	11546.9	6129.75	11179.5	-0.866953	2.76714e-08	3.06746e-06	TUBA1B	12	49127782	49131397	-	3574	protein_coding	tubulin alpha 1b [Source:HGNC Symbol;Acc:HGNC:18809]	-
ENSG00000174371	554.197	575.819	686.854	1342.61	1340.87	1117.54	605.623	1267.01	-1.06511	2.94937e-08	3.20016e-06	EXO1	1	241847967	241895148	+	4140	protein_coding	exonuclease 1 [Source:HGNC Symbol;Acc:HGNC:3511]	-
ENSG00000011376	329.627	318.137	283.229	596.716	650.906	775.632	310.331	674.418	-1.11958	3.03592e-08	3.27322e-06	LARS2	3	45388506	45549421	+	6829	protein_coding	leucyl-tRNA synthetase 2, mitochondrial [Source:HGNC Symbol;Acc:HGNC:17095]	-
ENSG00000120694	387.456	394.451	509.219	957.832	1037.73	843.17	430.375	946.244	-1.1369	3.37097e-08	3.6116e-06	HSPH1	13	31134974	31162388	-	8390	protein_coding	heat shock protein family H (Hsp110) member 1 [Source:HGNC Symbol;Acc:HGNC:16969]	-
ENSG00000148229	898.282	1011.9	1069.76	1898.17	2174.02	1829.86	993.311	1967.35	-0.986117	3.60717e-08	3.81666e-06	POLE3	9	113407235	113410672	-	2604	protein_coding	DNA polymerase epsilon 3, accessory subunit [Source:HGNC Symbol;Acc:HGNC:13546]	-
ENSG00000168906	1690.54	1962.34	2361.55	4478.46	4232.75	3888.71	2004.81	4199.97	-1.06695	4.06308e-08	4.24286e-06	MAT2A	2	85539165	85545280	+	4487	protein_coding	methionine adenosyltransferase 2A [Source:HGNC Symbol;Acc:HGNC:6904]	-
ENSG00000143502	1.92764	0.991082	0.986859	40.124	33.4751	30.6032	1.30186	34.7341	-4.73268	4.0847e-08	4.24286e-06	SUSD4	1	223220819	223364202	-	4710	protein_coding	sushi domain containing 4 [Source:HGNC Symbol;Acc:HGNC:25470]	-
ENSG00000100297	734.432	903.867	631.59	1574.1	1751.87	2617.1	756.63	1981.02	-1.3885	4.49573e-08	4.56683e-06	MCM5	22	35400063	35425430	+	7338	protein_coding	minichromosome maintenance complex component 5 [Source:HGNC Symbol;Acc:HGNC:6948]	-
ENSG00000078081	0	0	0	25.7205	30.6855	18.9951	0	25.1337	-7.12463	6.34404e-08	6.28318e-06	LAMP3	3	183122213	183163839	-	3816	protein_coding	lysosomal associated membrane protein 3 [Source:HGNC Symbol;Acc:HGNC:14582]	-
ENSG00000114698	0	0	0	32.9223	25.1064	17.9398	0	25.3228	-7.1339	6.74474e-08	6.64143e-06	PLSCR4	3	146192339	146251179	-	4227	protein_coding	phospholipid scramblase 4 [Source:HGNC Symbol;Acc:HGNC:16497]	-
ENSG00000112312	324.808	326.066	442.113	916.679	855.476	712.315	364.329	828.157	-1.18486	7.08448e-08	6.93587e-06	GMNN	6	24774931	24786099	+	2476	protein_coding	geminin, DNA replication inhibitor [Source:HGNC Symbol;Acc:HGNC:17493]	-
ENSG00000145087	7.71057	14.8662	19.7372	103.911	66.0204	58.0405	14.1047	75.9906	-2.43137	7.93271e-08	7.67805e-06	STXBP5L	3	120908072	121424761	+	11085	protein_coding	syntaxin binding protein 5 like [Source:HGNC Symbol;Acc:HGNC:30757]	-
ENSG00000104356	702.626	747.276	821.067	1355.99	1460.82	1465.79	756.99	1427.53	-0.915249	8.2187e-08	7.90992e-06	POP1	8	98117297	98159834	+	4852	protein_coding	POP1 homolog, ribonuclease P/MRP subunit [Source:HGNC Symbol;Acc:HGNC:30129]	-
ENSG00000079215	0	0	0	34.9799	20.457	18.9951	0	24.8107	-7.1032	8.9221e-08	8.49095e-06	SLC1A3	5	36606355	36688334	+	6265	protein_coding	solute carrier family 1 member 3 [Source:HGNC Symbol;Acc:HGNC:10941]	-
ENSG00000188452	0	0	0	27.7781	19.5272	22.1609	0	23.1554	-7.00328	1.19184e-07	1.10342e-05	CERKL	2	181536676	181680665	-	4765	protein_coding	ceramide kinase like [Source:HGNC Symbol;Acc:HGNC:21699]	-
ENSG00000144843	5.78293	3.96433	1.97372	45.2681	26.0362	46.4324	3.90699	39.2456	-3.32231	1.42968e-07	1.29545e-05	ADPRH	3	119579268	119589945	+	4615	protein_coding	ADP-ribosylarginine hydrolase [Source:HGNC Symbol;Acc:HGNC:269]	-
ENSG00000233491	0	0	0	29.8358	22.3168	16.8845	0	23.0124	-6.99568	1.4775e-07	1.33171e-05	AC008163.1	7	81489204	81691406	-	7498	transcribed_unitary_pseudogene	uncharacterized LOC100128317 [Source:NCBI gene;Acc:100128317]	-
ENSG00000175305	205.294	240.833	255.597	858.036	750.401	409.449	233.908	672.629	-1.52423	1.65727e-07	1.47039e-05	CCNE2	8	94879770	94896678	-	4397	protein_coding	cyclin E2 [Source:HGNC Symbol;Acc:HGNC:1590]	-
ENSG00000179388	73.2504	85.2331	50.3298	174.899	184.113	257.489	69.6045	205.5	-1.5612	1.88597e-07	1.66463e-05	EGR3	8	22687659	22693302	-	4855	protein_coding	early growth response 3 [Source:HGNC Symbol;Acc:HGNC:3240]	zf-C2H2
ENSG00000177084	1511.27	1612.49	1377.66	2845.72	2646.4	3611.17	1500.47	3034.43	-1.01591	2.17794e-07	1.90262e-05	POLE	12	132623753	132687365	-	16609	protein_coding	DNA polymerase epsilon, catalytic subunit [Source:HGNC Symbol;Acc:HGNC:9177]	-
ENSG00000185483	0	0	0	21.6052	16.7376	24.2715	0	20.8714	-6.85274	2.92726e-07	2.51848e-05	ROR1	1	63774022	64181498	+	6715	protein_coding	receptor tyrosine kinase like orphan receptor 1 [Source:HGNC Symbol;Acc:HGNC:10256]	-
ENSG00000179046	0	0	1.97372	31.8934	31.6154	47.4877	0.657906	36.9988	-5.82043	2.97443e-07	2.54309e-05	TRIML2	4	188091273	188109603	-	3050	protein_coding	tripartite motif family like 2 [Source:HGNC Symbol;Acc:HGNC:26378]	-
ENSG00000171241	527.21	520.318	604.945	1011.33	1080.5	982.467	550.824	1024.77	-0.895798	3.91306e-07	3.25166e-05	SHCBP1	16	46580554	46621626	-	4459	protein_coding	SHC binding and spindle associated 1 [Source:HGNC Symbol;Acc:HGNC:29547]	-
ENSG00000102226	143.609	226.958	186.516	380.664	438.896	539.249	185.695	452.936	-1.28652	4.11446e-07	3.40242e-05	USP11	X	47232690	47248328	+	5269	protein_coding	ubiquitin specific peptidase 11 [Source:HGNC Symbol;Acc:HGNC:12609]	-
ENSG00000166401	189.873	236.869	258.557	507.208	561.639	428.444	228.433	499.097	-1.12822	4.71358e-07	3.84191e-05	SERPINB8	18	63969925	64019779	+	5868	protein_coding	serpin family B member 8 [Source:HGNC Symbol;Acc:HGNC:8952]	-
ENSG00000132780	1857.28	1814.67	1851.35	3210.95	3273.13	2994.89	1841.1	3159.65	-0.779237	5.00712e-07	4.02341e-05	NASP	1	45583846	45618904	+	8304	protein_coding	nuclear autoantigenic sperm protein [Source:HGNC Symbol;Acc:HGNC:7644]	-
ENSG00000101361	1737.77	1936.57	1683.58	2999.01	3262.9	3847.56	1785.98	3369.82	-0.91593	5.35671e-07	4.28411e-05	NOP56	20	2652145	2658393	+	5398	protein_coding	NOP56 ribonucleoprotein [Source:HGNC Symbol;Acc:HGNC:15911]	-
ENSG00000101057	531.066	549.06	411.52	877.584	1268.34	1787.65	497.215	1311.19	-1.39883	5.60214e-07	4.43872e-05	MYBL2	20	43667019	43716496	+	2777	protein_coding	MYB proto-oncogene like 2 [Source:HGNC Symbol;Acc:HGNC:7548]	MYB
ENSG00000166503	0	0	0	21.6052	16.7376	18.9951	0	19.1126	-6.72659	5.74979e-07	4.53461e-05	HDGFL3	15	83112738	83208018	-	16253	protein_coding	HDGF like 3 [Source:HGNC Symbol;Acc:HGNC:24937]	-
ENSG00000167552	1137.31	1209.12	1322.39	2359.09	2261.43	2012.42	1222.94	2210.98	-0.854407	7.8437e-07	6.04519e-05	TUBA1A	12	49184796	49189324	-	3421	protein_coding	tubulin alpha 1a [Source:HGNC Symbol;Acc:HGNC:20766]	-
ENSG00000132436	374.927	373.638	442.113	875.526	829.44	673.27	396.893	792.745	-0.99833	7.87808e-07	6.04519e-05	FIGNL1	7	50444128	50542535	-	5034	protein_coding	fidgetin like 1 [Source:HGNC Symbol;Acc:HGNC:13286]	-
ENSG00000084072	392.275	388.504	375.993	650.214	732.734	741.863	385.591	708.27	-0.877275	9.01111e-07	6.7623e-05	PPIE	1	39692182	39763914	+	8071	protein_coding	peptidylprolyl isomerase E [Source:HGNC Symbol;Acc:HGNC:9258]	-
ENSG00000145861	0	0	0	13.3747	14.8778	29.5479	0	19.2668	-6.73672	9.22545e-07	6.8712e-05	C1QTNF2	5	160347751	160370641	-	2414	protein_coding	C1q and TNF related 2 [Source:HGNC Symbol;Acc:HGNC:14325]	-
ENSG00000120437	877.078	874.135	948.372	1675.95	1692.35	1457.34	899.861	1608.55	-0.838107	9.25065e-07	6.8712e-05	ACAT2	6	159760328	159779055	+	4299	protein_coding	acetyl-CoA acetyltransferase 2 [Source:HGNC Symbol;Acc:HGNC:94]	-
ENSG00000137055	570.582	583.748	722.381	1305.57	1298.09	1069	625.57	1224.22	-0.968799	9.96249e-07	7.31513e-05	PLAA	9	26904083	26947463	-	4825	protein_coding	phospholipase A2 activating protein [Source:HGNC Symbol;Acc:HGNC:9043]	-
ENSG00000005001	390.348	373.638	282.242	687.252	755.98	1288.5	348.743	910.577	-1.3843	1.04397e-06	7.60002e-05	PRSS22	16	2852727	2858170	-	2387	protein_coding	serine protease 22 [Source:HGNC Symbol;Acc:HGNC:14368]	-
ENSG00000183624	554.197	500.497	478.627	859.065	995.886	1182.97	511.107	1012.64	-0.986262	1.06894e-06	7.74868e-05	HMCES	3	129278828	129306186	+	2783	protein_coding	5-hydroxymethylcytosine binding, ES cell specific [Source:HGNC Symbol;Acc:HGNC:24446]	-
ENSG00000134716	0	1.98216	0	39.0952	39.0543	20.0504	0.660722	32.7333	-5.64608	1.12672e-06	8.13288e-05	CYP2J2	1	59893308	59926790	-	2990	protein_coding	cytochrome P450 family 2 subfamily J member 2 [Source:HGNC Symbol;Acc:HGNC:2634]	-
ENSG00000155115	298.785	326.066	293.097	509.266	646.256	695.431	305.983	616.984	-1.01186	1.14732e-06	8.24669e-05	GTF3C6	6	110958560	110967890	+	1067	protein_coding	general transcription factor IIIC subunit 6 [Source:HGNC Symbol;Acc:HGNC:20872]	-
ENSG00000166704	0	0	0	29.8358	16.7376	10.5528	0	19.0421	-6.72216	1.20854e-06	8.57814e-05	ZNF606	19	57977053	58003349	-	7635	protein_coding	zinc finger protein 606 [Source:HGNC Symbol;Acc:HGNC:25879]	zf-C2H2
ENSG00000092470	612.991	595.64	711.526	1311.75	1297.16	1047.89	640.052	1218.93	-0.929528	1.44902e-06	0.00010158	WDR76	15	43826963	43868419	+	4078	protein_coding	WD repeat domain 76 [Source:HGNC Symbol;Acc:HGNC:25773]	-
ENSG00000149218	92.5269	121.903	155.924	286.012	320.803	270.152	123.451	292.323	-1.24448	1.49525e-06	0.000103966	ENDOD1	11	95089810	95132645	+	4687	protein_coding	endonuclease domain containing 1 [Source:HGNC Symbol;Acc:HGNC:29129]	-
ENSG00000165480	392.275	463.827	607.905	1268.54	1247.88	853.723	488.002	1123.38	-1.20314	1.6173e-06	0.000111541	SKA3	13	21153595	21176602	-	3048	protein_coding	spindle and kinetochore associated complex subunit 3 [Source:HGNC Symbol;Acc:HGNC:20262]	-
ENSG00000131470	105.057	142.716	112.502	233.542	269.661	307.087	120.091	270.097	-1.1695	1.69635e-06	0.000116521	PSMC3IP	17	42572315	42577831	-	2573	protein_coding	PSMC3 interacting protein [Source:HGNC Symbol;Acc:HGNC:17928]	-
ENSG00000101868	399.986	440.041	541.786	980.466	923.356	814.677	460.604	906.166	-0.976428	1.7521e-06	0.000119868	POLA1	X	24693919	24996986	+	6336	protein_coding	DNA polymerase alpha 1, catalytic subunit [Source:HGNC Symbol;Acc:HGNC:9173]	-
ENSG00000152253	217.824	199.208	240.794	470.171	559.779	377.791	219.275	469.247	-1.09827	1.81662e-06	0.000122317	SPC25	2	168834132	168913371	-	1841	protein_coding	SPC25, NDC80 kinetochore complex component [Source:HGNC Symbol;Acc:HGNC:24031]	-
ENSG00000100395	408.66	352.825	346.388	657.416	667.643	847.391	369.291	724.15	-0.971144	2.05892e-06	0.000137006	L3MBTL2	22	41205205	41231271	+	6451	protein_coding	L3MBTL2, polycomb repressive complex 1 subunit [Source:HGNC Symbol;Acc:HGNC:18594]	-
ENSG00000108387	11.5659	19.8216	16.7766	62.758	51.1426	68.5933	16.0547	60.8313	-1.92183	2.33199e-06	0.00015279	2021-09-04	17	58520250	58540818	-	8012	protein_coding	septin 4 [Source:HGNC Symbol;Acc:HGNC:9165]	-
ENSG00000136450	397.095	529.238	816.133	2142	1776.04	1075.33	580.822	1664.46	-1.51902	2.41927e-06	0.000157901	SRSF1	17	58003360	58007346	-	3340	protein_coding	serine and arginine rich splicing factor 1 [Source:HGNC Symbol;Acc:HGNC:10780]	-
ENSG00000133119	301.676	392.469	467.771	1038.08	976.358	666.938	387.305	893.792	-1.20678	2.47196e-06	0.000160113	RFC3	13	33818049	33966558	+	2874	protein_coding	replication factor C subunit 3 [Source:HGNC Symbol;Acc:HGNC:9971]	-
ENSG00000168772	0.963822	0	0	33.9511	25.1064	17.9398	0.321274	25.6657	-6.19145	2.51724e-06	0.000162429	CXXC4	4	104468312	104494901	-	5819	protein_coding	CXXC finger protein 4 [Source:HGNC Symbol;Acc:HGNC:24593]	-
ENSG00000228716	421.19	452.925	593.102	1039.11	1350.16	853.723	489.072	1081	-1.14463	2.91528e-06	0.000183933	DHFR	5	80626228	80654983	-	4409	protein_coding	dihydrofolate reductase [Source:HGNC Symbol;Acc:HGNC:2861]	-
ENSG00000110442	208.185	230.922	233.886	399.182	412.86	456.937	224.331	422.993	-0.914947	3.0686e-06	0.000192182	COMMD9	11	36269284	36289449	-	6592	protein_coding	COMM domain containing 9 [Source:HGNC Symbol;Acc:HGNC:25014]	-
ENSG00000171840	14.4573	14.8662	15.7897	54.5275	53.0023	55.9299	15.0378	54.4866	-1.85718	3.08816e-06	0.000192699	NINJ2	12	564296	663779	-	2048	protein_coding	ninjurin 2 [Source:HGNC Symbol;Acc:HGNC:7825]	-
ENSG00000172167	346.012	357.781	469.745	1130.67	1067.49	621.561	391.179	939.907	-1.26496	3.36345e-06	0.000206846	MTBP	8	120445400	120542133	+	8326	protein_coding	MDM2 binding protein [Source:HGNC Symbol;Acc:HGNC:7417]	-
ENSG00000167553	4058.65	4303.28	4743.83	6846.8	7910.36	7667.68	4368.59	7474.95	-0.774921	3.74824e-06	0.000226423	TUBA1C	12	49188736	49274603	+	4631	protein_coding	tubulin alpha 1c [Source:HGNC Symbol;Acc:HGNC:20768]	-
ENSG00000175591	7.71057	7.92866	10.8555	30.8646	43.7037	60.1511	8.83156	44.9064	-2.3459	3.81391e-06	0.000229576	P2RY2	11	73218298	73236352	+	2861	protein_coding	purinergic receptor P2Y2 [Source:HGNC Symbol;Acc:HGNC:8541]	-
ENSG00000183431	1511.27	1581.77	1585.88	2412.58	2941.16	2674.08	1559.64	2675.94	-0.778932	4.12305e-06	0.000246443	SF3A3	1	37956975	37990921	-	4740	protein_coding	splicing factor 3a subunit 3 [Source:HGNC Symbol;Acc:HGNC:10767]	-
ENSG00000105486	653.471	627.355	594.089	1051.45	1155.82	1663.12	624.972	1290.13	-1.04545	4.13918e-06	0.000246542	LIG1	19	48115445	48170603	-	6576	protein_coding	DNA ligase 1 [Source:HGNC Symbol;Acc:HGNC:6598]	-
ENSG00000019485	38.5529	23.786	27.6321	81.2768	84.6177	100.252	29.9903	88.7154	-1.56282	4.26987e-06	0.00025256	PRDM11	11	45095806	45235110	+	13940	protein_coding	PR/SET domain 11 [Source:HGNC Symbol;Acc:HGNC:13996]	-
ENSG00000148835	293.002	251.735	330.598	634.782	558.849	510.756	291.778	568.129	-0.961341	4.37966e-06	0.0002574	TAF5	10	103367967	103389065	+	3268	protein_coding	TATA-box binding protein associated factor 5 [Source:HGNC Symbol;Acc:HGNC:11539]	-
ENSG00000138092	249.63	281.467	274.347	476.344	476.091	506.535	268.481	486.323	-0.857091	4.46442e-06	0.000261271	CENPO	2	24793136	24822376	+	5518	protein_coding	centromere protein O [Source:HGNC Symbol;Acc:HGNC:28152]	-
ENSG00000162174	0	0	0	11.317	13.948	20.0504	0	15.1051	-6.38685	4.64566e-06	0.000268267	ASRGL1	11	62337448	62393412	+	4586	protein_coding	asparaginase like 1 [Source:HGNC Symbol;Acc:HGNC:16448]	-
ENSG00000166451	334.446	315.164	418.428	925.938	808.053	578.294	356.013	770.762	-1.11455	4.81895e-06	0.000277334	CENPN	16	81006498	81033114	+	3568	protein_coding	centromere protein N [Source:HGNC Symbol;Acc:HGNC:30873]	-
ENSG00000135829	2915.56	3235.88	3734.28	6322.1	6557.41	5210.98	3295.24	6030.16	-0.871865	4.87196e-06	0.000277601	DHX9	1	182839369	182887751	+	5645	protein_coding	DExH-box helicase 9 [Source:HGNC Symbol;Acc:HGNC:2750]	-
ENSG00000137547	563.836	664.025	628.629	1108.04	1217.19	998.296	618.83	1107.84	-0.840435	5.22943e-06	0.000294005	MRPL15	8	54135210	54147901	+	1191	protein_coding	mitochondrial ribosomal protein L15 [Source:HGNC Symbol;Acc:HGNC:14054]	-
ENSG00000166508	3876.49	4025.78	3369.14	6025.8	7257.6	10133.9	3757.13	7805.76	-1.05488	5.39947e-06	0.000302566	MCM7	7	100092728	100101940	-	4386	protein_coding	minichromosome maintenance complex component 7 [Source:HGNC Symbol;Acc:HGNC:6950]	-
ENSG00000130713	1578.74	1502.48	1512.86	2441.39	2448.33	2754.29	1531.36	2548	-0.734481	5.53515e-06	0.000308141	EXOSC2	9	130693721	130704894	+	4240	protein_coding	exosome component 2 [Source:HGNC Symbol;Acc:HGNC:17097]	-
ENSG00000073111	891.535	975.225	746.066	1473.27	1707.23	2575.94	870.942	1918.82	-1.13946	6.38557e-06	0.000349769	MCM2	3	127598223	127622436	+	4902	protein_coding	minichromosome maintenance complex component 2 [Source:HGNC Symbol;Acc:HGNC:6944]	-
ENSG00000117748	682.386	674.927	690.801	1057.63	1223.7	1211.46	682.705	1164.26	-0.770163	6.55993e-06	0.0003572	RPA2	1	27891524	27914746	-	2019	protein_coding	replication protein A2 [Source:HGNC Symbol;Acc:HGNC:10290]	-
ENSG00000124193	1772.47	1946.49	2408.92	3789.15	4197.41	3389.56	2042.63	3792.04	-0.892634	6.56317e-06	0.0003572	SRSF6	20	43457928	43464247	+	4593	protein_coding	serine and arginine rich splicing factor 6 [Source:HGNC Symbol;Acc:HGNC:10788]	-
ENSG00000164687	1053.46	1067.4	1091.47	1635.82	1835.55	1987.1	1070.77	1819.49	-0.76487	7.44528e-06	0.000400096	FABP5	8	81280363	81284777	+	2077	protein_coding	fatty acid binding protein 5 [Source:HGNC Symbol;Acc:HGNC:3560]	-
ENSG00000136982	562.872	571.855	694.749	1486.65	1470.12	919.15	609.825	1291.97	-1.08332	7.79692e-06	0.000416365	DSCC1	8	119833976	119856010	-	2603	protein_coding	DNA replication and sister chromatid cohesion 1 [Source:HGNC Symbol;Acc:HGNC:24453]	-
ENSG00000121152	497.332	588.703	639.485	995.898	1082.36	999.352	575.173	1025.87	-0.835003	7.86015e-06	0.000418151	NCAPH	2	96335787	96373845	+	3278	protein_coding	non-SMC condensin I complex subunit H [Source:HGNC Symbol;Acc:HGNC:1112]	-
ENSG00000275342	94.4545	89.1974	83.883	150.208	230.607	302.866	89.1783	227.893	-1.35324	7.91064e-06	0.000418502	PRAG1	8	8317736	8386498	-	4904	protein_coding	PEAK1 related, kinase-activating pseudokinase 1 [Source:HGNC Symbol;Acc:HGNC:25438]	-
ENSG00000166086	16.385	19.8216	6.90801	52.4698	71.5996	51.7088	14.3715	58.5928	-2.02885	8.95312e-06	0.000471245	JAM3	11	134068925	134152001	+	5451	protein_coding	junctional adhesion molecule 3 [Source:HGNC Symbol;Acc:HGNC:15532]	-
ENSG00000085840	511.789	448.96	618.761	956.803	1011.69	928.648	526.503	965.715	-0.875258	9.66759e-06	0.000503631	ORC1	1	52372829	52404459	-	3157	protein_coding	origin recognition complex subunit 1 [Source:HGNC Symbol;Acc:HGNC:8487]	-
ENSG00000134324	3806.13	4052.54	4304.68	7127.67	7005.6	6101.64	4054.45	6744.97	-0.734337	1.0003e-05	0.000519518	LPIN1	2	11677595	11827409	+	11861	protein_coding	lipin 1 [Source:HGNC Symbol;Acc:HGNC:13345]	-
ENSG00000099901	1256.82	1394.45	1075.68	1902.29	2551.55	2890.42	1242.32	2448.09	-0.978619	1.01007e-05	0.000520631	RANBP1	22	20115938	20127357	+	4622	protein_coding	RAN binding protein 1 [Source:HGNC Symbol;Acc:HGNC:9847]	-
ENSG00000122952	630.339	669.972	514.154	1015.45	1169.77	1761.27	604.822	1315.49	-1.12086	1.01096e-05	0.000520631	ZWINT	10	56357228	56361275	-	2378	protein_coding	ZW10 interacting kinetochore protein [Source:HGNC Symbol;Acc:HGNC:13195]	-
ENSG00000076003	1374.41	1581.77	1819.77	2789.13	3063.91	2618.15	1591.98	2823.73	-0.826885	1.08351e-05	0.000553541	MCM6	2	135839626	135876426	-	4118	protein_coding	minichromosome maintenance complex component 6 [Source:HGNC Symbol;Acc:HGNC:6949]	-
ENSG00000119681	958.039	858.277	771.724	1360.1	1595.65	1987.1	862.68	1647.61	-0.933361	1.15019e-05	0.00058141	LTBP2	14	74498170	74612378	-	9091	protein_coding	latent transforming growth factor beta binding protein 2 [Source:HGNC Symbol;Acc:HGNC:6715]	-
ENSG00000167523	165.777	174.43	164.805	309.675	294.767	446.384	168.338	350.275	-1.0564	1.44335e-05	0.000706879	SPATA33	16	89657802	89671272	+	5746	protein_coding	spermatogenesis associated 33 [Source:HGNC Symbol;Acc:HGNC:26463]	-
ENSG00000025770	398.058	500.497	352.309	704.742	840.598	1274.78	416.955	940.04	-1.17268	1.45005e-05	0.000707783	NCAPH2	22	50508216	50523472	+	3159	protein_coding	non-SMC condensin II complex subunit H2 [Source:HGNC Symbol;Acc:HGNC:25071]	-
ENSG00000180385	102.165	78.2955	124.344	218.11	206.43	232.162	101.602	218.901	-1.10689	1.61963e-05	0.00078605	EMC3-AS1	3	9986893	10006990	+	3714	transcribed_unprocessed_pseudogene	EMC3 antisense RNA 1 [Source:HGNC Symbol;Acc:HGNC:49223]	-
ENSG00000272914	0.963822	0	0.986859	27.7781	19.5272	18.9951	0.650227	22.1001	-5.07979	1.63118e-05	0.000789409	AL359532.1	10	30831828	30833387	-	1560	sense_intronic	novel transcript, sense intronic to ZNF438	-
ENSG00000167721	1310.8	1238.85	1329.3	1992.83	2060.58	2264.63	1292.98	2106.01	-0.703752	1.64134e-05	0.000792074	TSR1	17	2322503	2337507	-	5545	protein_coding	TSR1, ribosome maturation factor [Source:HGNC Symbol;Acc:HGNC:25542]	-
ENSG00000124688	262.159	273.539	251.649	440.335	472.371	455.882	262.449	456.196	-0.797786	1.73168e-05	0.000828629	MAD2L1BP	6	43629540	43640952	+	1880	protein_coding	MAD2L1 binding protein [Source:HGNC Symbol;Acc:HGNC:21059]	-
ENSG00000137819	0.963822	0.991082	2.96058	28.807	29.7557	11.6081	1.63849	23.3903	-3.84093	1.81769e-05	0.000864927	PAQR5	15	69298947	69407780	+	6224	protein_coding	progestin and adipoQ receptor family member 5 [Source:HGNC Symbol;Acc:HGNC:29645]	-
ENSG00000026025	19.2764	25.7681	37.5007	74.0751	92.0566	77.0356	27.5151	81.0558	-1.56082	1.85126e-05	0.000878448	VIM	10	17228259	17237593	+	5158	protein_coding	vimentin [Source:HGNC Symbol;Acc:HGNC:12692]	-
ENSG00000111186	7.71057	3.96433	4.9343	24.6917	34.405	34.8243	5.5364	31.307	-2.49728	1.85735e-05	0.000878885	WNT5B	12	1529891	1647243	+	4305	protein_coding	Wnt family member 5B [Source:HGNC Symbol;Acc:HGNC:16265]	-
ENSG00000183337	421.19	442.023	434.218	659.474	769.928	836.838	432.477	755.414	-0.804649	1.92691e-05	0.000909277	BCOR	X	40049815	40177329	-	8544	protein_coding	BCL6 corepressor [Source:HGNC Symbol;Acc:HGNC:20893]	-
ENSG00000089280	2925.2	2765.12	2083.26	4590.6	4524.72	7418.63	2591.19	5511.32	-1.08872	1.95002e-05	0.000917641	FUS	16	31180110	31194871	+	10283	protein_coding	FUS RNA binding protein [Source:HGNC Symbol;Acc:HGNC:4010]	-
ENSG00000261061	87.7078	69.3758	75.9882	140.948	222.238	170.956	77.6906	178.047	-1.1974	1.99893e-05	0.000934285	AC092718.4	16	81030770	81031485	+	716	sense_intronic	novel transcript	-
ENSG00000035141	846.235	846.384	738.171	1294.26	1320.41	1415.13	810.263	1343.27	-0.729205	2.00338e-05	0.000934285	FAM136A	2	70295975	70302090	-	3086	protein_coding	family with sequence similarity 136 member A [Source:HGNC Symbol;Acc:HGNC:25911]	-
ENSG00000089195	399.022	403.371	410.533	657.416	768.069	653.219	404.309	692.901	-0.77757	2.00733e-05	0.000934285	TRMT6	20	5937235	5950558	-	3776	protein_coding	tRNA methyltransferase 6 [Source:HGNC Symbol;Acc:HGNC:20900]	-
ENSG00000132773	139.754	137.76	101.647	236.629	245.484	306.032	126.387	262.715	-1.05501	2.01512e-05	0.000935356	TOE1	1	45339670	45343975	+	2742	protein_coding	target of EGR1, exonuclease [Source:HGNC Symbol;Acc:HGNC:15954]	-
ENSG00000117395	659.254	768.089	666.13	1042.2	1313.9	1422.52	697.824	1259.54	-0.85201	2.18205e-05	0.00100463	EBNA1BP2	1	43164175	43270936	-	3561	protein_coding	EBNA1 binding protein 2 [Source:HGNC Symbol;Acc:HGNC:15531]	-
ENSG00000161547	1096.83	1299.31	1572.07	2888.93	2797.03	2034.58	1322.73	2573.51	-0.960326	2.23303e-05	0.00102257	SRSF2	17	76734115	76737374	-	3017	protein_coding	serine and arginine rich splicing factor 2 [Source:HGNC Symbol;Acc:HGNC:10783]	-
ENSG00000146918	1743.55	1770.07	1938.19	3221.24	3025.78	2707.85	1817.27	2984.96	-0.715976	2.26953e-05	0.00103373	NCAPG2	7	158631311	158704829	-	6988	protein_coding	non-SMC condensin II complex subunit G2 [Source:HGNC Symbol;Acc:HGNC:21904]	-
ENSG00000165029	6.74675	8.91974	4.9343	44.2393	39.0543	23.2162	6.86693	35.5033	-2.37214	2.34487e-05	0.00106236	ABCA1	9	104781002	104928237	-	11350	protein_coding	ATP binding cassette subfamily A member 1 [Source:HGNC Symbol;Acc:HGNC:29]	-
ENSG00000109084	834.67	870.17	1042.12	1495.9	1717.46	1508	915.654	1573.79	-0.781532	2.3611e-05	0.00106688	TMEM97	17	28319095	28328685	+	3034	protein_coding	transmembrane protein 97 [Source:HGNC Symbol;Acc:HGNC:28106]	-
ENSG00000095319	4601.28	4823.6	5235.29	7254.21	8077.74	8432.76	4886.72	7921.57	-0.696926	2.36915e-05	0.00106768	NUP188	9	128947699	129007096	+	8041	protein_coding	nucleoporin 188 [Source:HGNC Symbol;Acc:HGNC:17859]	-
ENSG00000166226	4293.83	4847.38	5463.25	7823.15	8850.46	7851.3	4868.15	8174.97	-0.747874	2.51518e-05	0.00112753	CCT2	12	69585334	69601570	+	4322	protein_coding	chaperonin containing TCP1 subunit 2 [Source:HGNC Symbol;Acc:HGNC:1615]	-
ENSG00000107611	13.4935	13.8752	9.86859	47.3257	55.7919	35.8796	12.4124	46.3324	-1.90219	2.60229e-05	0.00116188	CUBN	10	16823966	17129817	-	13270	protein_coding	cubilin [Source:HGNC Symbol;Acc:HGNC:2548]	-
ENSG00000122687	336.374	335.977	309.874	522.641	567.218	582.515	327.408	557.458	-0.767762	2.61227e-05	0.00116188	MRM2	7	2234231	2242198	-	2843	protein_coding	mitochondrial rRNA methyltransferase 2 [Source:HGNC Symbol;Acc:HGNC:16352]	-
ENSG00000196584	684.313	735.383	1006.6	1811.75	1723.97	1276.89	808.764	1604.2	-0.988211	2.67897e-05	0.00118844	XRCC2	7	152644779	152676165	-	4853	protein_coding	X-ray repair cross complementing 2 [Source:HGNC Symbol;Acc:HGNC:12829]	-
ENSG00000136875	1192.25	1158.58	1096.4	1707.84	1947.14	1936.44	1149.07	1863.81	-0.697807	2.75657e-05	0.00121692	PRPF4	9	113275343	113292905	+	3613	protein_coding	pre-mRNA processing factor 4 [Source:HGNC Symbol;Acc:HGNC:17349]	-
ENSG00000099256	133.007	172.448	212.175	459.883	459.353	274.373	172.543	397.87	-1.20607	2.75745e-05	0.00121692	PRTFDC1	10	24848607	24952604	-	2329	protein_coding	phosphoribosyl transferase domain containing 1 [Source:HGNC Symbol;Acc:HGNC:23333]	-
ENSG00000104611	152.284	161.546	170.727	288.07	277.1	332.414	161.519	299.194	-0.888965	2.79028e-05	0.00122823	SH2D4A	8	19313617	19396218	+	4148	protein_coding	SH2 domain containing 4A [Source:HGNC Symbol;Acc:HGNC:26102]	-
ENSG00000163072	38.5529	40.6344	49.343	131.689	106.934	84.4225	42.8434	107.682	-1.33026	2.8181e-05	0.00123728	NOSTRIN	2	168786539	168865514	+	5248	protein_coding	nitric oxide synthase trafficking [Source:HGNC Symbol;Acc:HGNC:20203]	-
ENSG00000116221	1209.6	1225.97	1135.88	1738.71	2122.88	2533.73	1190.48	2131.77	-0.840465	2.89807e-05	0.00126586	MRPL37	1	54184041	54225464	+	2549	protein_coding	mitochondrial ribosomal protein L37 [Source:HGNC Symbol;Acc:HGNC:14034]	-
ENSG00000189403	3456.26	3680.88	3814.21	5766.54	6675.5	5468.47	3650.45	5970.17	-0.709759	2.96476e-05	0.00129168	HMGB1	13	30456704	30617597	-	7723	protein_coding	high mobility group box 1 [Source:HGNC Symbol;Acc:HGNC:4983]	HMG
ENSG00000109805	559.017	597.623	836.857	1596.73	1466.4	1039.45	664.499	1367.53	-1.04139	2.98119e-05	0.00129223	NCAPG	4	17810902	17844862	+	4921	protein_coding	non-SMC condensin I complex subunit G [Source:HGNC Symbol;Acc:HGNC:24304]	-
ENSG00000137962	585.04	558.97	782.579	1605.99	1656.09	930.758	642.197	1397.61	-1.12208	3.12629e-05	0.0013381	ARHGAP29	1	94148988	94275068	-	15524	protein_coding	Rho GTPase activating protein 29 [Source:HGNC Symbol;Acc:HGNC:30207]	-
ENSG00000111445	496.368	521.309	487.508	825.114	891.741	775.632	501.729	830.829	-0.727903	3.16431e-05	0.00134889	RFC5	12	118013588	118033130	+	3249	protein_coding	replication factor C subunit 5 [Source:HGNC Symbol;Acc:HGNC:9973]	-
ENSG00000111361	433.72	464.818	490.469	789.105	814.562	719.702	463.002	774.456	-0.742424	3.16734e-05	0.00134889	EIF2B1	12	123620406	123633766	-	3627	protein_coding	eukaryotic translation initiation factor 2B subunit alpha [Source:HGNC Symbol;Acc:HGNC:3257]	-
ENSG00000099250	53.974	56.4917	69.0801	125.516	160.867	119.247	59.8486	135.21	-1.17754	3.23568e-05	0.00137114	NRP1	10	33177492	33336262	-	11522	protein_coding	neuropilin 1 [Source:HGNC Symbol;Acc:HGNC:8004]	-
ENSG00000187800	158.067	130.823	103.62	247.946	249.204	333.469	130.837	276.873	-1.08055	3.39879e-05	0.00143264	PEAR1	1	156893698	156916434	+	5530	protein_coding	platelet endothelial aggregation receptor 1 [Source:HGNC Symbol;Acc:HGNC:33631]	-
ENSG00000159784	260.232	251.735	173.687	383.75	472.371	560.355	228.551	472.159	-1.04652	3.40603e-05	0.00143264	FAM131B	7	143353400	143362770	-	6430	protein_coding	family with sequence similarity 131 member B [Source:HGNC Symbol;Acc:HGNC:22202]	-
ENSG00000137168	444.322	507.434	544.746	830.258	901.039	805.18	498.834	845.492	-0.761516	3.59086e-05	0.00150666	PPIL1	6	36854827	36875024	-	1810	protein_coding	peptidylprolyl isomerase like 1 [Source:HGNC Symbol;Acc:HGNC:9260]	-
ENSG00000165244	517.572	482.657	610.866	969.149	1040.52	830.507	537.032	946.725	-0.818188	3.69844e-05	0.00154511	ZNF367	9	96385941	96418329	-	3646	protein_coding	zinc finger protein 367 [Source:HGNC Symbol;Acc:HGNC:18320]	zf-C2H2
ENSG00000156802	3502.53	3652.14	5239.24	10195.6	9890.05	6107.97	4131.3	8731.21	-1.07962	3.75874e-05	0.00156197	ATAD2	8	123319850	123416350	-	7118	protein_coding	ATPase family, AAA domain containing 2 [Source:HGNC Symbol;Acc:HGNC:30123]	-
ENSG00000136827	1151.77	1161.55	1404.3	1955.79	2163.8	2030.36	1239.21	2049.98	-0.726279	4.04736e-05	0.00166941	TOR1A	9	129812944	129824134	-	3766	protein_coding	torsin family 1 member A [Source:HGNC Symbol;Acc:HGNC:3098]	-
ENSG00000188312	158.067	153.618	189.477	389.923	340.331	263.82	167.054	331.358	-0.988426	4.15165e-05	0.00170418	CENPP	9	92325484	92620533	+	9794	protein_coding	centromere protein P [Source:HGNC Symbol;Acc:HGNC:32933]	-
ENSG00000099783	2410.52	2527.26	2254.97	3574.12	4095.13	5534.95	2397.58	4401.4	-0.876337	4.22053e-05	0.00172524	HNRNPM	19	8444767	8489114	+	5614	protein_coding	heterogeneous nuclear ribonucleoprotein M [Source:HGNC Symbol;Acc:HGNC:5046]	-
ENSG00000085999	351.795	387.513	345.401	658.445	541.181	750.305	361.57	649.977	-0.845651	4.52589e-05	0.00180983	RAD54L	1	46247688	46278473	+	3212	protein_coding	RAD54 like [Source:HGNC Symbol;Acc:HGNC:9826]	-
ENSG00000171208	726.722	820.616	915.805	1545.29	1573.33	1213.57	821.048	1444.06	-0.814803	4.65914e-05	0.00185008	NETO2	16	47077703	47143997	-	7481	protein_coding	neuropilin and tolloid like 2 [Source:HGNC Symbol;Acc:HGNC:14644]	-
ENSG00000145386	1202.85	1362.74	1579.96	2675.96	2682.66	2034.58	1381.85	2464.4	-0.834756	4.98773e-05	0.00195324	CCNA2	4	121816444	121823933	-	2798	protein_coding	cyclin A2 [Source:HGNC Symbol;Acc:HGNC:1578]	-
ENSG00000129173	201.439	236.869	269.413	426.96	452.844	396.786	235.907	425.53	-0.851554	5.11024e-05	0.00199663	E2F8	11	19224063	19241620	-	4140	protein_coding	E2F transcription factor 8 [Source:HGNC Symbol;Acc:HGNC:24727]	E2F
ENSG00000276043	2352.69	2245.79	1959.9	3474.33	3634.84	5795.61	2186.13	4301.59	-0.976419	5.48137e-05	0.00212216	UHRF1	19	4903080	4962154	+	5145	protein_coding	ubiquitin like with PHD and ring finger domains 1 [Source:HGNC Symbol;Acc:HGNC:12556]	-
ENSG00000133488	89.6354	91.1796	66.1196	183.13	141.339	238.494	82.3115	187.654	-1.1874	5.50348e-05	0.00212589	SEC14L4	22	30488913	30505711	-	2624	protein_coding	SEC14 like lipid binding 4 [Source:HGNC Symbol;Acc:HGNC:20627]	-
ENSG00000080839	315.17	332.013	437.179	959.889	792.245	533.973	361.454	762.036	-1.07626	5.52409e-05	0.00212902	RBL1	20	36996349	37095995	-	5954	protein_coding	RB transcriptional corepressor like 1 [Source:HGNC Symbol;Acc:HGNC:9893]	-
ENSG00000132341	3976.73	4362.74	5045.81	6672.93	7838.76	7608.58	4461.76	7373.42	-0.724748	5.90137e-05	0.0022591	RAN	12	130871879	130877678	+	4825	protein_coding	RAN, member RAS oncogene family [Source:HGNC Symbol;Acc:HGNC:9846]	-
ENSG00000170779	766.238	739.347	611.853	1077.17	1229.28	1592.42	705.813	1299.63	-0.880583	6.04567e-05	0.00230398	CDCA4	14	105009573	105021148	-	2513	protein_coding	cell division cycle associated 4 [Source:HGNC Symbol;Acc:HGNC:14625]	-
ENSG00000143476	806.719	888.01	1059.89	1818.95	1870.89	1335.99	918.205	1675.28	-0.867697	6.06538e-05	0.00230633	DTL	1	212035553	212107400	+	4916	protein_coding	denticleless E3 ubiquitin protein ligase homolog [Source:HGNC Symbol;Acc:HGNC:30288]	-
ENSG00000072501	2060.65	2260.66	2185.89	3031.93	3803.15	3983.69	2169.07	3606.26	-0.733454	6.56498e-05	0.00248521	SMC1A	X	53374149	53422728	-	10484	protein_coding	structural maintenance of chromosomes 1A [Source:HGNC Symbol;Acc:HGNC:11111]	-
ENSG00000198838	10.602	15.8573	5.92116	36.0087	45.5634	44.3218	10.7935	41.9646	-1.9601	6.81369e-05	0.00256795	RYR3	15	33310945	33866121	+	20370	protein_coding	ryanodine receptor 3 [Source:HGNC Symbol;Acc:HGNC:10485]	-
ENSG00000115053	8922.1	9575.84	9721.55	13292.4	15411.6	15576	9406.5	14760	-0.649969	6.91514e-05	0.002589	NCL	2	231453531	231483641	-	6929	protein_coding	nucleolin [Source:HGNC Symbol;Acc:HGNC:7667]	-
ENSG00000171320	366.252	426.165	587.181	1145.08	1178.14	674.325	459.866	999.18	-1.11983	6.98252e-05	0.00260849	ESCO2	8	27771949	27812640	+	7973	protein_coding	establishment of sister chromatid cohesion N-acetyltransferase 2 [Source:HGNC Symbol;Acc:HGNC:27230]	-
ENSG00000223959	658.29	645.195	650.34	1083.35	944.743	1226.24	651.275	1084.78	-0.735755	7.06941e-05	0.00262942	AFG3L1P	16	89972586	90002161	+	9532	transcribed_unitary_pseudogene	AFG3 like matrix AAA peptidase subunit 1, pseudogene [Source:HGNC Symbol;Acc:HGNC:314]	-
ENSG00000161647	306.495	322.102	300.005	586.428	450.055	612.063	309.534	549.515	-0.827481	7.15195e-05	0.00265432	MPP3	17	43800799	43833170	-	4491	protein_coding	membrane palmitoylated protein 3 [Source:HGNC Symbol;Acc:HGNC:7221]	-
ENSG00000132326	240.955	288.405	249.675	411.528	444.476	549.802	259.679	468.602	-0.851446	7.55737e-05	0.0027766	PER2	2	238244038	238290102	-	6877	protein_coding	period circadian regulator 2 [Source:HGNC Symbol;Acc:HGNC:8846]	-
ENSG00000276672	50.1187	56.4917	46.3824	153.294	121.812	88.6437	50.9976	121.25	-1.25004	7.56291e-05	0.0027766	AL161891.1	13	33846190	33850825	+	4636	sense_intronic	novel transcript, sense intronic to RFC3	-
ENSG00000168496	745.034	710.606	606.918	1038.08	1190.23	1616.69	687.52	1281.67	-0.898373	7.66147e-05	0.00280673	FEN1	11	61792637	61797244	+	2478	protein_coding	flap structure-specific endonuclease 1 [Source:HGNC Symbol;Acc:HGNC:3650]	-
ENSG00000239672	413.479	457.88	387.836	711.944	653.695	1027.84	419.732	797.828	-0.926237	7.78564e-05	0.0028461	NME1	17	51153536	51162428	+	3438	protein_coding	NME/NM23 nucleoside diphosphate kinase 1 [Source:HGNC Symbol;Acc:HGNC:7849]	-
ENSG00000131467	2040.41	2327.06	2461.23	3449.63	3903.57	3554.19	2276.23	3635.8	-0.675699	8.0438e-05	0.00292167	PSME3	17	42824385	42843758	+	5152	protein_coding	proteasome activator subunit 3 [Source:HGNC Symbol;Acc:HGNC:9570]	-
ENSG00000099958	1.92764	0	2.96058	13.3747	18.5973	27.4373	1.62941	19.8031	-3.59927	8.12461e-05	0.00294474	DERL3	22	23834503	23839128	-	3796	protein_coding	derlin 3 [Source:HGNC Symbol;Acc:HGNC:14236]	-
ENSG00000176890	350.831	384.54	281.255	578.197	555.129	745.029	338.875	626.118	-0.885323	8.28877e-05	0.00299151	TYMS	18	657604	673578	+	2470	protein_coding	thymidylate synthetase [Source:HGNC Symbol;Acc:HGNC:12441]	-
ENSG00000151725	334.446	386.522	562.51	1197.55	1132.58	612.063	427.826	980.729	-1.19709	8.69192e-05	0.0031172	CENPU	4	184694618	184734133	-	2953	protein_coding	centromere protein U [Source:HGNC Symbol;Acc:HGNC:21348]	-
ENSG00000118985	1122.85	1113.98	1405.29	2611.15	2558.06	1682.12	1214.04	2283.77	-0.911722	8.86058e-05	0.00317101	ELL2	5	95885098	95962071	-	7328	protein_coding	elongation factor for RNA polymerase II 2 [Source:HGNC Symbol;Acc:HGNC:17064]	-
ENSG00000132016	71.3228	68.3847	29.6058	124.487	133.901	226.886	56.4378	161.758	-1.51791	8.95495e-05	0.00319758	C19orf57	19	13882348	13906452	-	3840	protein_coding	chromosome 19 open reading frame 57 [Source:HGNC Symbol;Acc:HGNC:28153]	-
ENSG00000110660	934.907	893.956	909.884	1437.26	1437.57	1353.93	912.916	1409.59	-0.626756	9.08466e-05	0.00321936	SLC35F2	11	107790991	107928293	-	3717	protein_coding	solute carrier family 35 member F2 [Source:HGNC Symbol;Acc:HGNC:23615]	-
ENSG00000115594	8.67439	16.8484	11.8423	56.5851	39.0543	37.9901	12.455	44.5432	-1.83953	9.09284e-05	0.00321936	IL1R1	2	102064544	102179874	+	7083	protein_coding	interleukin 1 receptor type 1 [Source:HGNC Symbol;Acc:HGNC:5993]	-
ENSG00000255121	28.9146	42.6165	46.3824	96.7091	81.8281	106.583	39.3045	95.0402	-1.27354	9.39154e-05	0.00330547	AP003392.4	11	118994824	118998004	-	1506	lincRNA	novel transcript	-
ENSG00000143851	735.396	774.035	615.8	1101.87	1176.28	1693.73	708.41	1323.96	-0.902016	9.53028e-05	0.00334708	PTPN7	1	202147013	202161588	-	5906	protein_coding	protein tyrosine phosphatase, non-receptor type 7 [Source:HGNC Symbol;Acc:HGNC:9659]	-
ENSG00000260804	16.385	9.91082	15.7897	42.1816	47.4231	46.4324	14.0285	45.3457	-1.69188	9.68927e-05	0.00338231	LINC01963	2	216217045	216220192	+	3148	lincRNA	long intergenic non-protein coding RNA 1963 [Source:HGNC Symbol;Acc:HGNC:25283]	-
ENSG00000073910	5.78293	13.8752	15.7897	41.1528	51.1426	39.0454	11.8159	43.7803	-1.89362	9.99581e-05	0.00347507	FRY	13	31846713	32299122	+	18849	protein_coding	FRY microtubule binding protein [Source:HGNC Symbol;Acc:HGNC:20367]	-
ENSG00000167325	1912.22	2294.36	2889.52	4648.21	4881.79	3551.02	2365.37	4360.34	-0.882451	0.000101194	0.00351087	RRM1	11	4094707	4138876	+	4177	protein_coding	ribonucleotide reductase catalytic subunit M1 [Source:HGNC Symbol;Acc:HGNC:10451]	-
ENSG00000128191	871.295	878.099	718.434	1333.35	1253.46	1676.84	822.609	1421.22	-0.788638	0.000102496	0.00354162	DGCR8	22	20080232	20111877	+	7315	protein_coding	DGCR8, microprocessor complex subunit [Source:HGNC Symbol;Acc:HGNC:2847]	-
ENSG00000125872	64.5761	57.4828	70.067	102.882	153.428	177.287	64.0419	144.532	-1.17425	0.000105155	0.00362616	LRRN4	20	6040778	6054049	-	2692	protein_coding	leucine rich repeat neuronal 4 [Source:HGNC Symbol;Acc:HGNC:16208]	-
ENSG00000086061	1761.87	1835.48	2090.17	3113.21	3247.09	2740.57	1895.84	3033.62	-0.67829	0.000109511	0.00376112	DNAJA1	9	33025211	33039907	+	2730	protein_coding	DnaJ heat shock protein family (Hsp40) member A1 [Source:HGNC Symbol;Acc:HGNC:5229]	-
ENSG00000164032	3330.97	3247.78	3411.57	4808.71	4984.08	5800.88	3330.11	5197.89	-0.642324	0.00011417	0.00390539	H2AFZ	4	99948086	99950388	-	2303	protein_coding	H2A histone family member Z [Source:HGNC Symbol;Acc:HGNC:4741]	-
ENSG00000114529	234.209	244.797	259.544	446.508	403.561	389.399	246.183	413.156	-0.746996	0.000115278	0.00393538	C3orf52	3	112086335	112131004	+	6021	protein_coding	chromosome 3 open reading frame 52 [Source:HGNC Symbol;Acc:HGNC:26255]	-
ENSG00000144554	1064.06	1008.92	1284.89	2176.98	1935.98	1634.63	1119.29	1915.86	-0.775464	0.000116273	0.00396141	FANCD2	3	10026414	10101930	+	8378	protein_coding	FA complementation group D2 [Source:HGNC Symbol;Acc:HGNC:3585]	-
ENSG00000130208	38.5529	27.7503	23.6846	56.5851	86.4775	106.583	29.9959	83.2153	-1.47092	0.000120363	0.00408444	APOC1	19	44914247	44919349	+	1231	protein_coding	apolipoprotein C1 [Source:HGNC Symbol;Acc:HGNC:607]	-
ENSG00000141076	1092.97	1334.99	1407.26	1960.93	2077.32	2184.43	1278.41	2074.23	-0.698269	0.000132338	0.0044465	UTP4	16	69131291	69231130	+	5681	protein_coding	UTP4, small subunit processome component [Source:HGNC Symbol;Acc:HGNC:1983]	-
ENSG00000145604	811.538	865.215	956.267	1555.58	1564.03	1235.73	877.673	1451.78	-0.726252	0.000135656	0.00452231	SKP2	5	36151989	36184319	+	3837	protein_coding	S-phase kinase associated protein 2 [Source:HGNC Symbol;Acc:HGNC:10901]	-
ENSG00000237352	375.89	488.604	542.773	904.333	803.403	760.858	469.089	822.865	-0.810935	0.000140908	0.00467026	LINC01358	1	58933643	59240555	+	6730	lincRNA	long intergenic non-protein coding RNA 1358 [Source:HGNC Symbol;Acc:HGNC:50589]	-
ENSG00000105671	262.159	275.521	180.595	380.664	461.213	727.089	239.425	522.989	-1.12683	0.000140917	0.00467026	DDX49	19	18919675	18928633	+	2780	protein_coding	DEAD-box helicase 49 [Source:HGNC Symbol;Acc:HGNC:18684]	-
ENSG00000100749	483.838	531.22	618.761	1058.66	1133.51	762.969	544.606	985.043	-0.855315	0.000144651	0.00475917	VRK1	14	96797304	96931722	+	2744	protein_coding	vaccinia related kinase 1 [Source:HGNC Symbol;Acc:HGNC:12718]	-
ENSG00000173674	1571.03	1734.39	2096.09	3158.48	3382.85	2623.43	1800.5	3054.92	-0.762837	0.000144717	0.00475917	EIF1AX	X	20124518	20141844	-	4427	protein_coding	eukaryotic translation initiation factor 1A X-linked [Source:HGNC Symbol;Acc:HGNC:3250]	-
ENSG00000159899	123.369	115.957	89.8042	215.023	185.973	228.996	109.71	209.998	-0.935674	0.000151575	0.004956	NPR2	9	35792154	35809732	+	3865	protein_coding	natriuretic peptide receptor 2 [Source:HGNC Symbol;Acc:HGNC:7944]	-
ENSG00000136950	908.884	865.215	805.277	1286.03	1299.95	1454.18	859.792	1346.72	-0.64726	0.000151931	0.00495814	ARPC5L	9	124862130	124877733	+	3610	protein_coding	actin related protein 2/3 complex subunit 5 like [Source:HGNC Symbol;Acc:HGNC:23366]	-
ENSG00000233532	205.294	211.101	203.293	317.905	357.068	366.183	206.563	347.052	-0.748665	0.000156823	0.00504053	LINC00460	13	106374477	106384315	+	4232	lincRNA	long intergenic non-protein coding RNA 460 [Source:HGNC Symbol;Acc:HGNC:42809]	-
ENSG00000182551	420.226	465.809	468.758	677.993	718.786	765.079	451.598	720.619	-0.674223	0.000160429	0.00513704	ADI1	2	3497361	3519736	-	5560	protein_coding	acireductone dioxygenase 1 [Source:HGNC Symbol;Acc:HGNC:30576]	-
ENSG00000160193	297.821	339.941	250.662	484.574	488.179	755.582	296.141	576.112	-0.959655	0.000163499	0.00519374	WDR4	21	42843094	42879568	-	2738	protein_coding	WD repeat domain 4 [Source:HGNC Symbol;Acc:HGNC:12756]	-
ENSG00000253125	0	0.991082	1.97372	11.317	19.5272	17.9398	0.988267	16.2613	-4.05057	0.000164025	0.00519374	AC055854.1	8	22690150	22798616	+	2191	processed_transcript	novel transcript	-
ENSG00000253741	8.67439	10.9019	13.816	30.8646	48.353	37.9901	11.1308	39.0692	-1.81478	0.000165954	0.00524098	LNCOC1	8	142702252	142726973	-	5684	antisense	lncRNA associated with ovarian cancer 1 [Source:HGNC Symbol;Acc:HGNC:53947]	-
ENSG00000100479	277.581	298.316	420.402	721.203	759.7	488.595	332.099	656.499	-0.983613	0.000166444	0.00524098	POLE2	14	49643555	49688422	-	2955	protein_coding	DNA polymerase epsilon 2, accessory subunit [Source:HGNC Symbol;Acc:HGNC:9178]	-
ENSG00000168393	772.985	686.82	657.248	1129.64	1055.4	1581.87	705.684	1255.64	-0.83103	0.000167797	0.00527384	DTYMK	2	241675742	241686991	-	2451	protein_coding	deoxythymidylate kinase [Source:HGNC Symbol;Acc:HGNC:3061]	-
ENSG00000010539	377.818	385.531	405.599	633.753	676.012	573.018	389.649	627.594	-0.688011	0.000168713	0.00529148	ZNF200	16	3222325	3236221	-	7498	protein_coding	zinc finger protein 200 [Source:HGNC Symbol;Acc:HGNC:12993]	zf-C2H2
ENSG00000146858	427.937	469.773	455.929	752.068	675.082	714.426	451.213	713.858	-0.661727	0.000169134	0.00529148	ZC3HAV1L	7	139025706	139036029	-	1753	protein_coding	zinc finger CCCH-type containing, antiviral 1 like [Source:HGNC Symbol;Acc:HGNC:22423]	-
ENSG00000149485	9.63822	8.91974	7.89487	36.0087	37.1946	26.382	8.81761	33.1951	-1.91372	0.000172315	0.00537616	FADS1	11	61799625	61829318	-	10230	protein_coding	fatty acid desaturase 1 [Source:HGNC Symbol;Acc:HGNC:3574]	-
ENSG00000115541	586.004	589.694	599.024	833.344	977.288	1020.46	591.574	943.697	-0.673803	0.000174303	0.00542825	HSPE1	2	197499994	197503457	+	1977	protein_coding	heat shock protein family E (Hsp10) member 1 [Source:HGNC Symbol;Acc:HGNC:5269]	-
ENSG00000167900	876.114	832.509	692.775	1162.57	1375.27	1909	800.466	1482.28	-0.888759	0.0001816	0.00559456	TK1	17	78174075	78187233	-	1861	protein_coding	thymidine kinase 1 [Source:HGNC Symbol;Acc:HGNC:11830]	-
ENSG00000263325	97.346	79.2866	65.1327	126.545	176.674	319.75	80.5884	207.657	-1.36453	0.000181614	0.00559456	AC003965.2	16	2857898	2859726	+	265	antisense	novel transcript, antisense to PRSS22	-
ENSG00000203666	89.6354	88.2063	107.568	196.505	193.412	155.126	95.1365	181.681	-0.934086	0.00018271	0.00561816	EFCAB2	1	244969705	245127164	+	8607	protein_coding	EF-hand calcium binding domain 2 [Source:HGNC Symbol;Acc:HGNC:28166]	-
ENSG00000146410	183.126	224.976	245.728	399.182	431.457	336.635	217.943	389.092	-0.83689	0.000184164	0.00563236	MTFR2	6	136231024	136250335	-	2450	protein_coding	mitochondrial fission regulator 2 [Source:HGNC Symbol;Acc:HGNC:21115]	-
ENSG00000150768	559.98	637.266	673.038	995.898	1029.36	936.035	623.428	987.098	-0.663172	0.000196015	0.00596271	DLAT	11	112024814	112064390	+	4831	protein_coding	dihydrolipoamide S-acetyltransferase [Source:HGNC Symbol;Acc:HGNC:2896]	-
ENSG00000183763	189.873	229.931	215.135	359.058	366.367	340.856	211.646	355.427	-0.748302	0.000199296	0.00603021	TRAIP	3	49828599	49856574	-	3263	protein_coding	TRAF interacting protein [Source:HGNC Symbol;Acc:HGNC:30764]	-
ENSG00000075131	210.113	221.011	249.675	433.133	385.894	346.132	226.933	388.387	-0.775421	0.000201992	0.00610095	TIPIN	15	66336206	66386746	-	2755	protein_coding	TIMELESS interacting protein [Source:HGNC Symbol;Acc:HGNC:30750]	-
ENSG00000169136	144.573	130.823	110.528	177.986	297.557	371.459	128.641	282.334	-1.13382	0.00020388	0.00614706	ATF5	19	49928702	49933935	+	2954	protein_coding	activating transcription factor 5 [Source:HGNC Symbol;Acc:HGNC:790]	TF_bZIP
ENSG00000213551	398.058	348.861	388.823	552.477	629.519	677.491	378.581	619.829	-0.711171	0.000204712	0.00616125	DNAJC9	10	73183362	73248862	-	3955	protein_coding	DnaJ heat shock protein family (Hsp40) member C9 [Source:HGNC Symbol;Acc:HGNC:19123]	-
ENSG00000116133	5716.43	5762.15	5819.51	7795.37	9403.73	11331.6	5766.03	9510.24	-0.721893	0.000210527	0.00629179	DHCR24	1	54849627	54887271	-	6290	protein_coding	24-dehydrocholesterol reductase [Source:HGNC Symbol;Acc:HGNC:2859]	-
ENSG00000165916	787.442	776.017	690.801	1034.99	1331.57	1780.26	751.42	1382.27	-0.879239	0.000211152	0.00629554	PSMC3	11	47418769	47426473	-	2276	protein_coding	proteasome 26S subunit, ATPase 3 [Source:HGNC Symbol;Acc:HGNC:9549]	-
ENSG00000164741	1592.23	1644.21	1693.45	2276.78	2628.73	2612.88	1643.3	2506.13	-0.608915	0.000214872	0.00638804	DLC1	8	13083361	13604610	-	12794	protein_coding	DLC1 Rho GTPase activating protein [Source:HGNC Symbol;Acc:HGNC:2897]	-
ENSG00000070814	1830.3	1795.84	1305.61	2411.55	2903.04	4025.9	1643.92	3113.5	-0.921334	0.000215468	0.00639459	TCOF1	5	150357629	150400308	+	11439	protein_coding	treacle ribosome biogenesis factor 1 [Source:HGNC Symbol;Acc:HGNC:11654]	-
ENSG00000167088	1141.16	1230.92	1421.08	2424.93	2300.49	1730.66	1264.39	2152.03	-0.767368	0.000217125	0.00643257	SNRPD1	18	21612267	21633524	+	4909	protein_coding	small nuclear ribonucleoprotein D1 polypeptide [Source:HGNC Symbol;Acc:HGNC:11158]	-
ENSG00000004864	473.236	531.22	588.168	835.402	854.546	842.115	530.875	844.021	-0.669033	0.000222011	0.00654733	SLC25A13	7	96120220	96322147	-	3710	protein_coding	solute carrier family 25 member 13 [Source:HGNC Symbol;Acc:HGNC:10983]	-
ENSG00000095002	817.321	837.465	1077.65	1830.27	1800.22	1254.73	910.812	1628.41	-0.838396	0.000233277	0.00682797	MSH2	2	47402969	47663146	+	13777	protein_coding	mutS homolog 2 [Source:HGNC Symbol;Acc:HGNC:7325]	-
ENSG00000138346	525.283	614.471	771.724	1411.54	1366.9	875.884	637.159	1218.11	-0.935146	0.000237781	0.00692409	DNA2	10	68414064	68472121	-	4867	protein_coding	DNA replication helicase/nuclease 2 [Source:HGNC Symbol;Acc:HGNC:2939]	-
ENSG00000112029	409.624	425.174	552.641	989.725	980.078	631.058	462.48	866.954	-0.906872	0.00025847	0.00743757	FBXO5	6	152970519	152983579	-	3833	protein_coding	F-box protein 5 [Source:HGNC Symbol;Acc:HGNC:13584]	-
ENSG00000169045	5474.51	5632.32	5779.05	8662.67	8345.54	7854.46	5628.63	8287.56	-0.558175	0.000261423	0.00750984	HNRNPH1	5	179614178	179634784	-	9480	protein_coding	heterogeneous nuclear ribonucleoprotein H1 [Source:HGNC Symbol;Acc:HGNC:5041]	-
ENSG00000280079	36.6252	48.563	67.1064	155.352	146.919	80.2014	50.7649	127.491	-1.33011	0.000264642	0.00757568	AC011447.7	19	20220597	20222186	-	1590	TEC	TEC	-
ENSG00000214114	204.33	254.708	272.373	473.257	446.335	364.072	243.804	427.888	-0.811987	0.000274001	0.00780537	MYCBP	1	38862964	38874105	-	3039	protein_coding	MYC binding protein [Source:HGNC Symbol;Acc:HGNC:7554]	-
ENSG00000135913	278.544	306.244	382.901	737.664	658.344	444.274	322.563	613.427	-0.927647	0.000283842	0.00803361	USP37	2	218450251	218568361	-	9290	protein_coding	ubiquitin specific peptidase 37 [Source:HGNC Symbol;Acc:HGNC:20063]	-
ENSG00000113368	1210.56	1358.77	1382.59	1846.73	2072.67	2187.6	1317.31	2035.67	-0.627941	0.000287003	0.00810795	LMNB1	5	126776623	126837020	+	3633	protein_coding	lamin B1 [Source:HGNC Symbol;Acc:HGNC:6637]	-
ENSG00000165304	957.075	874.135	1093.44	1753.11	1805.8	1333.88	974.883	1630.93	-0.742543	0.000287674	0.00811345	MELK	9	36572862	36677683	+	3087	protein_coding	maternal embryonic leucine zipper kinase [Source:HGNC Symbol;Acc:HGNC:16870]	-
ENSG00000156959	1.92764	0	1.97372	10.2882	17.6674	20.0504	1.30045	16.002	-3.61614	0.000288522	0.00811786	LHFPL4	3	9498361	9553802	-	5329	protein_coding	LHFPL tetraspan subfamily member 4 [Source:HGNC Symbol;Acc:HGNC:29568]	-
ENSG00000225921	684.313	621.409	593.102	930.054	1002.39	999.352	632.941	977.267	-0.626658	0.000289736	0.00811786	NOL7	6	13615327	13632739	+	1865	protein_coding	nucleolar protein 7 [Source:HGNC Symbol;Acc:HGNC:21040]	-
ENSG00000212123	28.9146	31.7146	12.8292	66.8733	52.0724	105.528	24.4862	74.8246	-1.60913	0.000294807	0.00821939	PRR22	19	5782960	5784765	-	1806	protein_coding	proline rich 22 [Source:HGNC Symbol;Acc:HGNC:28354]	-
ENSG00000198176	2026.92	2185.34	2347.74	3125.56	3414.46	3333.63	2186.66	3291.22	-0.589935	0.000296136	0.00822949	TFDP1	13	113584721	113641470	+	3741	protein_coding	transcription factor Dp-1 [Source:HGNC Symbol;Acc:HGNC:11749]	E2F
ENSG00000104889	20.2403	27.7503	25.6583	60.7004	71.5996	52.7641	24.5496	61.688	-1.33191	0.00029663	0.00822978	RNASEH2A	19	12806556	12815201	+	3645	protein_coding	ribonuclease H2 subunit A [Source:HGNC Symbol;Acc:HGNC:18518]	-
ENSG00000146670	1038.04	968.287	835.87	1323.06	1587.28	1975.49	947.398	1628.61	-0.781496	0.000298405	0.00826557	CDCA5	11	65066300	65084164	-	3925	protein_coding	cell division cycle associated 5 [Source:HGNC Symbol;Acc:HGNC:14626]	-
ENSG00000164109	1281.88	1287.42	1579.96	2286.04	2584.1	1944.88	1383.09	2271.67	-0.716011	0.000301401	0.00832149	MAD2L1	4	120055608	120067074	-	5748	protein_coding	mitotic arrest deficient 2 like 1 [Source:HGNC Symbol;Acc:HGNC:6763]	-
ENSG00000129295	56.8655	59.4649	75.9882	140.948	137.62	109.749	64.1062	129.439	-1.01474	0.000302561	0.00834001	LRRC6	8	132571953	132675617	-	2778	protein_coding	leucine rich repeat containing 6 [Source:HGNC Symbol;Acc:HGNC:16725]	-
ENSG00000125885	620.701	732.41	969.096	1523.68	1429.2	1173.47	774.069	1375.45	-0.829515	0.000307717	0.00845477	MCM8	20	5950652	5998977	+	7691	protein_coding	minichromosome maintenance 8 homologous recombination repair factor [Source:HGNC Symbol;Acc:HGNC:16147]	-
ENSG00000132434	59.7569	92.1707	77.9619	130.66	159.007	175.177	76.6298	154.948	-1.01638	0.000310368	0.00851387	LANCL2	7	55365448	55433742	+	5235	protein_coding	LanC like 2 [Source:HGNC Symbol;Acc:HGNC:6509]	-
ENSG00000160408	268.906	255.699	182.569	390.952	390.543	540.304	235.725	440.6	-0.901811	0.000313247	0.00857905	ST6GALNAC6	9	127885321	127905408	-	5307	protein_coding	ST6 N-acetylgalactosaminide alpha-2,6-sialyltransferase 6 [Source:HGNC Symbol;Acc:HGNC:23364]	-
ENSG00000134333	5888.95	6458.88	7752.77	10552.6	10981.7	9993.52	6700.2	10509.3	-0.649407	0.000315832	0.00863594	LDHA	11	18394388	18408425	+	6210	protein_coding	lactate dehydrogenase A [Source:HGNC Symbol;Acc:HGNC:6535]	-
ENSG00000100664	2967.61	3351.84	3901.05	6413.67	6415.14	4587.31	3406.83	5805.37	-0.76901	0.000317016	0.00865442	EIF5	14	103333544	103345025	+	8505	protein_coding	eukaryotic translation initiation factor 5 [Source:HGNC Symbol;Acc:HGNC:3299]	-
ENSG00000213853	387.456	407.335	386.849	569.966	616.501	682.767	393.88	623.078	-0.661567	0.000321411	0.00872338	EMP2	16	10528422	10580698	-	8718	protein_coding	epithelial membrane protein 2 [Source:HGNC Symbol;Acc:HGNC:3334]	-
ENSG00000236896	2.89146	1.98216	4.9343	29.8358	14.8778	17.9398	3.26931	20.8845	-2.67354	0.000325162	0.00880626	AL354726.1	9	97986551	97987656	-	402	antisense	novel transcript	-
ENSG00000159259	529.138	515.363	492.443	717.088	828.51	872.718	512.315	806.105	-0.653925	0.000326813	0.00883692	CHAF1B	21	36385378	36419015	+	5118	protein_coding	chromatin assembly factor 1 subunit B [Source:HGNC Symbol;Acc:HGNC:1911]	-
ENSG00000163918	643.833	624.382	683.893	1061.74	1058.19	908.598	650.703	1009.51	-0.633745	0.000328919	0.00887978	RFC4	3	186789880	186807058	-	2997	protein_coding	replication factor C subunit 4 [Source:HGNC Symbol;Acc:HGNC:9972]	-
ENSG00000138231	489.621	449.951	554.615	844.662	768.069	757.692	498.063	790.141	-0.66574	0.000335348	0.00901048	DBR1	3	138161012	138174949	-	3160	protein_coding	debranching RNA lariats 1 [Source:HGNC Symbol;Acc:HGNC:15594]	-
ENSG00000153391	392.275	376.611	387.836	652.272	654.625	539.249	385.574	615.382	-0.674749	0.000339349	0.00907505	INO80C	18	35452230	35497991	-	5085	protein_coding	INO80 complex subunit C [Source:HGNC Symbol;Acc:HGNC:26994]	-
ENSG00000114790	18.3126	35.679	33.5532	81.2768	66.0204	71.7592	29.1816	73.0188	-1.32398	0.000342246	0.00913817	ARHGEF26	3	154121003	154257827	+	5489	protein_coding	Rho guanine nucleotide exchange factor 26 [Source:HGNC Symbol;Acc:HGNC:24490]	-
ENSG00000055044	1130.56	1259.67	1478.32	2294.27	2415.79	1770.76	1289.51	2160.27	-0.744537	0.000347194	0.00925579	NOP58	2	202265716	202303666	+	3299	protein_coding	NOP58 ribonucleoprotein [Source:HGNC Symbol;Acc:HGNC:29926]	-
ENSG00000261373	219.751	276.512	210.201	383.75	370.086	532.917	235.488	428.918	-0.864611	0.00034823	0.00925639	VPS9D1-AS1	16	89711856	89718165	+	1753	antisense	VPS9D1 antisense RNA 1 [Source:HGNC Symbol;Acc:HGNC:48915]	-
ENSG00000128951	887.68	928.644	777.645	1127.59	1658.88	1732.77	864.656	1506.41	-0.800968	0.000348498	0.00925639	DUT	15	48331011	48343373	+	3674	protein_coding	deoxyuridine triphosphatase [Source:HGNC Symbol;Acc:HGNC:3078]	-
ENSG00000186594	226.498	233.895	220.07	377.577	356.138	357.74	226.821	363.819	-0.681592	0.000356844	0.0094392	MIR22HG	17	1711493	1717174	-	2986	lincRNA	MIR22 host gene [Source:HGNC Symbol;Acc:HGNC:28219]	-
ENSG00000143653	576.365	576.81	681.92	946.515	1074.92	894.879	611.698	972.106	-0.668576	0.000359604	0.00949745	SCCPDH	1	246724047	246768137	+	2503	protein_coding	saccharopine dehydrogenase (putative) [Source:HGNC Symbol;Acc:HGNC:24275]	-
ENSG00000100410	496.368	477.702	468.758	704.742	742.032	754.526	480.943	733.767	-0.609433	0.00036032	0.00950162	PHF5A	22	41459717	41468725	-	1235	protein_coding	PHD finger protein 5A [Source:HGNC Symbol;Acc:HGNC:18000]	-
ENSG00000161996	869.367	843.411	759.882	1162.57	1385.5	2504.18	824.22	1684.08	-1.03071	0.000368923	0.00969846	WDR90	16	649311	667833	+	10534	protein_coding	WD repeat domain 90 [Source:HGNC Symbol;Acc:HGNC:26960]	-
ENSG00000167670	812.502	718.535	614.813	1137.88	1069.34	1762.32	715.283	1323.18	-0.88715	0.000370931	0.00973622	CHAF1A	19	4402662	4445018	+	4299	protein_coding	chromatin assembly factor 1 subunit A [Source:HGNC Symbol;Acc:HGNC:1910]	-
ENSG00000162062	162.886	165.511	135.2	204.735	327.313	484.374	154.532	338.807	-1.13223	0.000381532	0.00996839	TEDC2	16	2460080	2464963	+	2854	protein_coding	tubulin epsilon and delta complex 2 [Source:HGNC Symbol;Acc:HGNC:25849]	-
ENSG00000121390	748.889	783.946	785.54	1055.57	1253.46	1253.67	772.792	1187.57	-0.619954	0.000398526	0.0103489	PSPC1	13	19674752	19783019	-	4817	protein_coding	paraspeckle component 1 [Source:HGNC Symbol;Acc:HGNC:20320]	-
ENSG00000102317	1475.61	1727.46	1520.75	2271.64	2658.48	2320.56	1574.61	2416.89	-0.618289	0.000400693	0.0103773	RBM3	X	48574449	48579066	+	3731	protein_coding	RNA binding motif protein 3 [Source:HGNC Symbol;Acc:HGNC:9900]	-
ENSG00000143549	3695.29	4006.95	4430.01	5849.87	6484.88	5941.24	4044.08	6092	-0.591142	0.000400838	0.0103773	TPM3	1	154155304	154194648	-	8389	protein_coding	tropomyosin 3 [Source:HGNC Symbol;Acc:HGNC:12012]	-
ENSG00000125037	241.919	285.432	279.281	414.615	428.668	452.716	268.877	431.999	-0.684162	0.000408464	0.0105587	EMC3	3	9962537	10011116	-	4270	protein_coding	ER membrane protein complex subunit 3 [Source:HGNC Symbol;Acc:HGNC:23999]	-
ENSG00000136933	476.128	418.237	442.113	655.359	671.363	803.069	445.493	709.93	-0.671968	0.000415695	0.0107131	RABEPK	9	125200542	125234158	+	3401	protein_coding	Rab9 effector protein with kelch motifs [Source:HGNC Symbol;Acc:HGNC:16896]	-
ENSG00000119737	39.5167	51.5363	73.0276	122.43	120.882	108.694	54.6935	117.335	-1.10223	0.000425117	0.0109229	GPR75	2	53852913	53859989	-	2115	protein_coding	G protein-coupled receptor 75 [Source:HGNC Symbol;Acc:HGNC:4526]	-
ENSG00000231607	88.6716	66.4025	101.647	268.522	198.991	120.302	85.5735	195.938	-1.19541	0.000428673	0.0109831	DLEU2	13	49982552	50125720	-	5103	antisense	deleted in lymphocytic leukemia 2 [Source:HGNC Symbol;Acc:HGNC:13748]	-
ENSG00000080603	143.609	163.529	158.884	255.147	239.905	315.529	155.341	270.194	-0.797942	0.000428752	0.0109831	SRCAP	16	30698209	30741409	+	13674	protein_coding	Snf2 related CREBBP activator protein [Source:HGNC Symbol;Acc:HGNC:16974]	-
ENSG00000119969	1525.73	1502.48	2055.63	3954.79	3211.75	2259.36	1694.61	3141.97	-0.890755	0.000431353	0.0110332	HELLS	10	94501434	94613905	+	10148	protein_coding	helicase, lymphoid specific [Source:HGNC Symbol;Acc:HGNC:4861]	-
ENSG00000142528	323.844	301.289	266.452	477.373	458.424	484.374	297.195	473.39	-0.671352	0.000451465	0.0114445	ZNF473	19	50025714	50053414	+	6898	protein_coding	zinc finger protein 473 [Source:HGNC Symbol;Acc:HGNC:23239]	zf-C2H2
ENSG00000136636	859.729	970.27	1142.78	1700.64	1786.27	1384.53	990.927	1623.81	-0.712721	0.000455602	0.0115301	KCTD3	1	215567392	215621807	+	4929	protein_coding	potassium channel tetramerization domain containing 3 [Source:HGNC Symbol;Acc:HGNC:21305]	-
ENSG00000141030	898.282	893.956	1150.68	1758.25	1704.44	1370.81	980.972	1611.17	-0.715946	0.000456195	0.0115301	COPS3	17	17246820	17281293	-	2788	protein_coding	COP9 signalosome subunit 3 [Source:HGNC Symbol;Acc:HGNC:2239]	-
ENSG00000189057	370.108	446.978	594.089	1097.75	1080.5	624.727	470.392	934.327	-0.990367	0.000460111	0.0115737	FAM111B	11	59107185	59127410	+	3863	protein_coding	family with sequence similarity 111 member B [Source:HGNC Symbol;Acc:HGNC:24200]	-
ENSG00000123297	548.415	532.211	581.26	794.249	887.091	844.225	553.962	841.855	-0.60393	0.000460408	0.0115737	TSFM	12	57782589	57808071	+	3094	protein_coding	Ts translation elongation factor, mitochondrial [Source:HGNC Symbol;Acc:HGNC:12367]	-
ENSG00000204576	298.785	295.343	324.677	444.45	504.917	501.259	306.268	483.542	-0.659008	0.000462967	0.0116151	PRR3	6	30556886	30563723	+	4281	protein_coding	proline rich 3 [Source:HGNC Symbol;Acc:HGNC:21149]	-
ENSG00000170515	2555.09	2930.63	2637.87	3631.74	4653.05	4287.61	2707.87	4190.8	-0.630131	0.000488455	0.0122006	PA2G4	12	56104319	56113907	+	3795	protein_coding	proliferation-associated 2G4 [Source:HGNC Symbol;Acc:HGNC:8550]	-
ENSG00000100228	153.248	196.234	201.319	301.444	287.328	391.509	183.6	326.761	-0.831285	0.000491158	0.0122502	RAB36	22	23145326	23164350	+	4107	protein_coding	RAB36, member RAS oncogene family [Source:HGNC Symbol;Acc:HGNC:9775]	-
ENSG00000173638	383.601	374.629	363.164	477.373	712.277	1165.03	373.798	784.893	-1.07003	0.000495566	0.0123421	SLC19A1	21	45493572	45544411	-	9998	protein_coding	solute carrier family 19 member 1 [Source:HGNC Symbol;Acc:HGNC:10937]	-
ENSG00000170439	407.697	416.255	329.611	558.649	620.22	844.225	384.521	674.365	-0.810166	0.000513389	0.0127301	METTL7B	12	55681546	55684611	+	1506	protein_coding	methyltransferase like 7B [Source:HGNC Symbol;Acc:HGNC:28276]	-
ENSG00000136271	844.308	980.18	845.738	1216.07	1436.64	1540.71	890.076	1397.81	-0.6512	0.000519403	0.0128605	DDX56	7	44565417	44575051	-	4068	protein_coding	DEAD-box helicase 56 [Source:HGNC Symbol;Acc:HGNC:18193]	-
ENSG00000162063	690.096	605.551	509.219	878.613	991.236	1054.23	601.622	974.692	-0.695988	0.000528204	0.0130475	CCNF	16	2429394	2458854	+	6309	protein_coding	cyclin F [Source:HGNC Symbol;Acc:HGNC:1591]	-
ENSG00000249115	581.184	621.409	519.088	789.105	945.673	1313.83	573.894	1016.2	-0.824161	0.000528815	0.0130475	HAUS5	19	35612744	35625349	+	5075	protein_coding	HAUS augmin like complex subunit 5 [Source:HGNC Symbol;Acc:HGNC:29130]	-
ENSG00000144043	924.305	1078.3	1168.44	1502.08	1740.71	1684.23	1057.01	1642.34	-0.635875	0.000538707	0.0132041	TEX261	2	70985938	70994945	-	4260	protein_coding	testis expressed 261 [Source:HGNC Symbol;Acc:HGNC:30712]	-
ENSG00000179115	557.089	544.104	407.573	689.31	896.39	1650.46	502.922	1078.72	-1.1007	0.000562849	0.0136562	FARSA	19	12922479	12934037	-	2435	protein_coding	phenylalanyl-tRNA synthetase subunit alpha [Source:HGNC Symbol;Acc:HGNC:3592]	-
ENSG00000103018	1946.92	2139.75	2405.96	3729.47	3762.23	2873.53	2164.21	3455.08	-0.674964	0.000563068	0.0136562	CYB5B	16	69424525	69466266	+	6903	protein_coding	cytochrome b5 type B [Source:HGNC Symbol;Acc:HGNC:24374]	-
ENSG00000157911	241.919	276.512	216.122	360.087	400.772	546.636	244.851	435.832	-0.831509	0.000563731	0.0136562	PEX10	1	2403964	2413797	-	3789	protein_coding	peroxisomal biogenesis factor 10 [Source:HGNC Symbol;Acc:HGNC:8851]	-
ENSG00000167085	1077.55	1172.45	1201.01	1563.81	1768.6	2138	1150.34	1823.47	-0.66458	0.000564743	0.0136562	PHB	17	49404049	49414905	-	3838	protein_coding	prohibitin [Source:HGNC Symbol;Acc:HGNC:8912]	-
ENSG00000183150	17.3488	25.7681	15.7897	47.3257	52.0724	53.8194	19.6356	51.0725	-1.37988	0.000565165	0.0136562	GPR19	12	12660891	12696207	-	2623	protein_coding	G protein-coupled receptor 19 [Source:HGNC Symbol;Acc:HGNC:4473]	-
ENSG00000108883	2229.32	2343.91	2467.15	3230.5	3436.78	3734.64	2346.79	3467.31	-0.563116	0.000571109	0.0137413	EFTUD2	17	44849943	44899662	-	10375	protein_coding	elongation factor Tu GTP binding domain containing 2 [Source:HGNC Symbol;Acc:HGNC:30858]	-
ENSG00000115687	902.137	938.555	845.738	1280.88	1290.65	1597.7	895.477	1389.74	-0.633934	0.000576878	0.0138286	PASK	2	241106099	241150264	-	10686	protein_coding	PAS domain containing serine/threonine kinase [Source:HGNC Symbol;Acc:HGNC:17270]	-
ENSG00000125266	474.2	438.058	486.522	632.725	792.245	786.185	466.26	737.051	-0.660747	0.000577173	0.0138286	EFNB2	13	106489731	106535662	-	5019	protein_coding	ephrin B2 [Source:HGNC Symbol;Acc:HGNC:3227]	-
ENSG00000128708	1145.02	1284.44	1708.25	2673.9	2707.77	1892.12	1379.24	2424.6	-0.81399	0.000585005	0.0139682	HAT1	2	171922448	171983682	+	6790	protein_coding	histone acetyltransferase 1 [Source:HGNC Symbol;Acc:HGNC:4821]	-
ENSG00000108179	1102.61	1284.44	1137.85	1588.5	1867.17	2367	1174.97	1940.89	-0.724045	0.000585459	0.0139682	PPIF	10	79347469	79355337	+	2674	protein_coding	peptidylprolyl isomerase F [Source:HGNC Symbol;Acc:HGNC:9259]	-
ENSG00000112081	3492.89	3968.29	4414.22	6467.16	6337.03	5469.52	3958.47	6091.24	-0.62183	0.000586786	0.0139803	SRSF3	6	36594353	36605600	+	7118	protein_coding	serine and arginine rich splicing factor 3 [Source:HGNC Symbol;Acc:HGNC:10785]	-
ENSG00000142731	669.856	728.446	964.161	1687.27	1618.9	1028.9	787.488	1445.02	-0.87594	0.000602112	0.0142928	PLK4	4	127880861	127899195	+	4482	protein_coding	polo like kinase 4 [Source:HGNC Symbol;Acc:HGNC:11397]	-
ENSG00000139329	1.92764	0	0	14.4035	20.457	7.38697	0.642548	14.0825	-4.43864	0.000602419	0.0142928	LUM	12	91102629	91111831	-	3008	protein_coding	lumican [Source:HGNC Symbol;Acc:HGNC:6724]	-
ENSG00000164430	704.554	687.811	762.842	1253.1	1249.74	941.311	718.402	1148.05	-0.676533	0.000603707	0.0143034	CGAS	6	73413515	73452276	-	4155	protein_coding	cyclic GMP-AMP synthase [Source:HGNC Symbol;Acc:HGNC:21367]	-
ENSG00000102978	1455.37	1381.57	1314.5	1995.91	1978.75	2087.35	1383.81	2020.67	-0.546125	0.000605591	0.0143281	POLR2C	16	57462387	57472010	+	3940	protein_coding	RNA polymerase II subunit C [Source:HGNC Symbol;Acc:HGNC:9189]	-
ENSG00000165819	605.28	660.061	634.551	934.169	914.057	981.412	633.297	943.213	-0.57464	0.000609383	0.0143779	METTL3	14	21498133	21511375	-	5894	protein_coding	methyltransferase like 3 [Source:HGNC Symbol;Acc:HGNC:17563]	-
ENSG00000206053	1111.29	1175.42	1173.38	1564.84	1856.94	1741.21	1153.36	1721	-0.577521	0.000612392	0.0144289	JPT2	16	1678256	1702280	+	4768	protein_coding	Jupiter microtubule associated homolog 2 [Source:HGNC Symbol;Acc:HGNC:14137]	-
ENSG00000186638	229.39	225.967	212.175	326.136	360.788	382.012	222.51	356.312	-0.679189	0.000613672	0.0144391	KIF24	9	34252381	34311371	-	6131	protein_coding	kinesin family member 24 [Source:HGNC Symbol;Acc:HGNC:19916]	-
ENSG00000106144	1375.37	1461.85	1846.41	2718.14	2653.84	2182.32	1561.21	2518.1	-0.689754	0.000619371	0.0145531	CASP2	7	143288215	143307696	+	8020	protein_coding	caspase 2 [Source:HGNC Symbol;Acc:HGNC:1503]	-
ENSG00000136531	34.6976	39.6433	48.3561	91.565	111.584	68.5933	40.899	90.5807	-1.14967	0.000627166	0.0146755	SCN2A	2	165194993	165392310	+	23695	protein_coding	sodium voltage-gated channel alpha subunit 2 [Source:HGNC Symbol;Acc:HGNC:10588]	-
ENSG00000053372	837.561	798.812	739.158	1031.91	1352.95	1462.62	791.844	1282.49	-0.69566	0.000630887	0.0147221	MRTO4	1	19251539	19260128	+	2822	protein_coding	MRT4 homolog, ribosome maturation factor [Source:HGNC Symbol;Acc:HGNC:18477]	-
ENSG00000037897	98.3098	108.028	127.305	183.13	182.254	243.77	111.214	203.051	-0.86791	0.0006369	0.0148421	METTL1	12	57768471	57772793	-	2621	protein_coding	methyltransferase like 1 [Source:HGNC Symbol;Acc:HGNC:7030]	-
ENSG00000130997	16.385	18.8306	20.724	49.3834	45.5634	47.4877	18.6465	47.4781	-1.34851	0.000640551	0.0148965	POLN	4	2071918	2242121	-	7721	protein_coding	DNA polymerase nu [Source:HGNC Symbol;Acc:HGNC:18870]	-
ENSG00000132603	924.305	962.341	1024.36	1394.05	1439.43	1435.18	970.335	1422.89	-0.552312	0.000640983	0.0148965	NIP7	16	69337996	69343111	+	4749	protein_coding	NIP7, nucleolar pre-rRNA processing protein [Source:HGNC Symbol;Acc:HGNC:24328]	-
ENSG00000234964	193.728	170.466	171.714	281.897	270.591	366.183	178.636	306.223	-0.776688	0.000644185	0.0149505	FABP5P7	11	59781318	59781722	-	405	processed_pseudogene	fatty acid binding protein 5 pseudogene 7 [Source:HGNC Symbol;Acc:HGNC:31070]	-
ENSG00000159720	1268.39	1335.98	1357.92	1741.79	2097.78	2687.8	1320.76	2175.79	-0.720113	0.00066504	0.0153717	ATP6V0D1	16	67438014	67481237	-	8212	protein_coding	ATPase H+ transporting V0 subunit d1 [Source:HGNC Symbol;Acc:HGNC:13724]	-
ENSG00000144354	737.324	913.778	1014.49	1502.08	1531.49	1263.17	888.531	1432.25	-0.688973	0.000673083	0.0154737	CDCA7	2	173354820	173368997	+	3934	protein_coding	cell division cycle associated 7 [Source:HGNC Symbol;Acc:HGNC:14628]	-
ENSG00000149636	459.743	408.326	428.297	800.422	798.754	560.355	432.122	719.844	-0.736524	0.000678701	0.0155608	DSN1	20	36751791	36773818	-	2739	protein_coding	DSN1 homolog, MIS12 kinetochore complex component [Source:HGNC Symbol;Acc:HGNC:16165]	-
ENSG00000203760	262.159	266.601	250.662	408.442	374.736	452.716	259.808	411.964	-0.664567	0.000680592	0.0155832	CENPW	6	126340174	126348875	+	795	protein_coding	centromere protein W [Source:HGNC Symbol;Acc:HGNC:21488]	-
ENSG00000140525	2018.24	2226.96	2546.1	3905.4	3808.73	3021.27	2263.77	3578.47	-0.660687	0.000689793	0.015725	FANCI	15	89243949	89317261	+	7766	protein_coding	FA complementation group I [Source:HGNC Symbol;Acc:HGNC:25568]	-
ENSG00000178202	758.528	859.268	1053.97	1673.89	1710.02	1187.19	890.587	1523.7	-0.77495	0.00069076	0.015725	KDELC2	11	108472105	108498432	-	4993	protein_coding	KDEL motif containing 2 [Source:HGNC Symbol;Acc:HGNC:28496]	-
ENSG00000116478	1863.07	2087.22	2084.25	2757.24	3127.14	3006.5	2011.51	2963.62	-0.559148	0.000691404	0.015725	HDAC1	1	32292086	32333635	+	3963	protein_coding	histone deacetylase 1 [Source:HGNC Symbol;Acc:HGNC:4852]	-
ENSG00000185220	73.2504	56.4917	43.4218	109.055	115.303	125.579	57.7213	116.646	-1.01398	0.000727185	0.0163425	PGBD2	1	248906196	248919946	+	3651	protein_coding	piggyBac transposable element derived 2 [Source:HGNC Symbol;Acc:HGNC:19399]	-
ENSG00000108064	795.153	864.224	1146.73	1849.82	1885.77	1232.57	935.369	1656.05	-0.824316	0.000756871	0.0169224	TFAM	10	58385022	58399221	+	5606	protein_coding	transcription factor A, mitochondrial [Source:HGNC Symbol;Acc:HGNC:11741]	HMG
ENSG00000127423	135.899	145.689	131.252	239.715	218.518	223.72	137.613	227.318	-0.723916	0.000770649	0.0171833	AUNIP	1	25831913	25859458	-	2408	protein_coding	aurora kinase A and ninein interacting protein [Source:HGNC Symbol;Acc:HGNC:28363]	-
ENSG00000135763	587.931	614.471	646.393	870.382	943.813	928.648	616.265	914.281	-0.569198	0.000778628	0.0173385	URB2	1	229626234	229660199	+	6001	protein_coding	URB2 ribosome biogenesis 2 homolog (S. cerevisiae) [Source:HGNC Symbol;Acc:HGNC:28967]	-
ENSG00000226180	16.385	26.7592	20.724	49.3834	44.6335	72.8144	21.2894	55.6104	-1.38406	0.000783694	0.0174058	AC010536.1	16	87693537	87696147	-	2611	lincRNA	uncharacterized LOC100129215 [Source:NCBI gene;Acc:100129215]	-
ENSG00000253729	8005.5	9253.74	10818	14400.4	15683.1	13394.7	9359.06	14492.7	-0.630914	0.000787327	0.0174637	PRKDC	8	47773108	47960183	-	15417	protein_coding	protein kinase, DNA-activated, catalytic subunit [Source:HGNC Symbol;Acc:HGNC:9413]	-
ENSG00000150967	172.524	161.546	126.318	233.542	257.573	337.69	153.463	276.268	-0.847517	0.000801499	0.0177089	ABCB9	12	122920951	122981649	-	13291	protein_coding	ATP binding cassette subfamily B member 9 [Source:HGNC Symbol;Acc:HGNC:50]	-
ENSG00000278175	4.81911	4.95541	1.97372	22.634	16.7376	20.0504	3.91608	19.8073	-2.33586	0.000803321	0.0177261	GLIDR	9	39748514	39810097	-	4232	lincRNA	glioblastoma down-regulated RNA [Source:HGNC Symbol;Acc:HGNC:48823]	-
ENSG00000140830	307.459	347.87	339.48	532.929	527.234	474.877	331.603	511.68	-0.626078	0.00080663	0.0177761	TXNL4B	16	72044289	72094431	-	3170	protein_coding	thioredoxin like 4B [Source:HGNC Symbol;Acc:HGNC:26041]	-
ENSG00000023041	455.888	455.898	611.853	948.572	953.112	688.044	507.879	863.243	-0.765561	0.000843416	0.0183216	ZDHHC6	10	112424428	112446917	-	3748	protein_coding	zinc finger DHHC-type containing 6 [Source:HGNC Symbol;Acc:HGNC:19160]	-
ENSG00000182481	2959.9	2981.18	3656.31	4781.96	5194.23	4527.16	3199.13	4834.45	-0.595721	0.000844414	0.0183216	KPNA2	17	68035519	68046842	+	3140	protein_coding	karyopherin subunit alpha 2 [Source:HGNC Symbol;Acc:HGNC:6395]	-
ENSG00000198042	408.66	434.094	525.009	830.258	936.374	594.124	455.921	786.919	-0.787875	0.000859078	0.0185246	MAK16	8	33484750	33501260	+	4846	protein_coding	MAK16 homolog [Source:HGNC Symbol;Acc:HGNC:13703]	-
ENSG00000185379	506.006	537.167	492.443	739.722	771.788	764.024	511.872	758.511	-0.567456	0.000863254	0.0185814	RAD51D	17	35092208	35121522	-	11304	protein_coding	RAD51 paralog D [Source:HGNC Symbol;Acc:HGNC:9823]	-
ENSG00000177302	765.274	797.821	731.263	1115.24	1080.5	1163.98	764.786	1119.91	-0.550156	0.000865666	0.018596	TOP3A	17	18271428	18315007	-	6476	protein_coding	DNA topoisomerase III alpha [Source:HGNC Symbol;Acc:HGNC:11992]	-
ENSG00000171793	1293.45	1477.7	1248.38	1913.61	1998.28	2006.09	1339.84	1972.66	-0.558109	0.000870417	0.0186472	CTPS1	1	40979335	41012565	+	11517	protein_coding	CTP synthase 1 [Source:HGNC Symbol;Acc:HGNC:2519]	-
ENSG00000182810	253.485	236.869	241.781	331.28	424.018	432.665	244.045	395.988	-0.69843	0.000871684	0.0186472	DDX28	16	68021274	68023442	-	2169	protein_coding	DEAD-box helicase 28 [Source:HGNC Symbol;Acc:HGNC:17330]	-
ENSG00000078668	2369.07	2383.55	2628.99	3476.38	3688.77	3465.54	2460.54	3543.57	-0.526271	0.000872426	0.0186472	VDAC3	8	42391624	42405897	+	3141	protein_coding	voltage dependent anion channel 3 [Source:HGNC Symbol;Acc:HGNC:12674]	-
ENSG00000185900	312.278	348.861	347.374	498.978	486.319	650.054	336.171	545.117	-0.697002	0.000874452	0.018667	POMK	8	43093506	43123434	+	1877	protein_coding	protein-O-mannose kinase [Source:HGNC Symbol;Acc:HGNC:26267]	-
ENSG00000131351	213.005	213.083	220.07	312.761	331.032	462.213	215.386	368.669	-0.774841	0.000880768	0.0187649	HAUS8	19	17049729	17075625	-	5533	protein_coding	HAUS augmin like complex subunit 8 [Source:HGNC Symbol;Acc:HGNC:30532]	-
ENSG00000118007	559.98	614.471	744.092	1208.86	1031.22	890.658	639.514	1043.58	-0.706594	0.000881242	0.0187649	STAG1	3	136336233	136752403	-	7846	protein_coding	stromal antigen 1 [Source:HGNC Symbol;Acc:HGNC:11354]	-
ENSG00000175606	647.688	712.588	938.503	1273.68	1306.46	1140.76	766.26	1240.3	-0.69494	0.000892979	0.0189438	TMEM70	8	73972437	73982783	+	2982	protein_coding	transmembrane protein 70 [Source:HGNC Symbol;Acc:HGNC:26050]	-
ENSG00000197345	306.495	324.084	311.848	423.874	507.706	631.058	314.142	520.88	-0.729344	0.000898669	0.0190168	MRPL21	11	68891276	68903835	-	2825	protein_coding	mitochondrial ribosomal protein L21 [Source:HGNC Symbol;Acc:HGNC:14479]	-
ENSG00000150990	568.655	579.783	482.574	754.125	848.967	1329.65	543.671	977.582	-0.846233	0.000925379	0.0194615	DHX37	12	124946825	124989122	-	6618	protein_coding	DEAH-box helicase 37 [Source:HGNC Symbol;Acc:HGNC:17210]	-
ENSG00000116852	89.6354	76.3133	65.1327	127.574	131.111	198.393	77.0272	152.359	-0.982538	0.000926783	0.019467	KIF21B	1	200969390	201023700	-	12150	protein_coding	kinesin family member 21B [Source:HGNC Symbol;Acc:HGNC:29442]	-
ENSG00000109971	11357.7	11376.6	13122.3	17486.9	18027.3	16481.4	11952.2	17331.8	-0.53616	0.000932248	0.0195336	HSPA8	11	123057489	123063230	-	4849	protein_coding	heat shock protein family A (Hsp70) member 8 [Source:HGNC Symbol;Acc:HGNC:5241]	-
ENSG00000181027	121.442	137.76	108.555	169.755	224.097	336.635	122.585	243.496	-0.989588	0.000969414	0.0202129	FKRP	19	46746046	46776988	+	5081	protein_coding	fukutin related protein [Source:HGNC Symbol;Acc:HGNC:17997]	-
ENSG00000167384	170.596	219.029	301.979	520.583	450.985	337.69	230.535	436.419	-0.921126	0.000975113	0.0202821	ZNF180	19	44474428	44500524	-	4783	protein_coding	zinc finger protein 180 [Source:HGNC Symbol;Acc:HGNC:12970]	zf-C2H2
ENSG00000118655	292.038	292.369	294.084	410.499	471.442	467.49	292.83	449.81	-0.619415	0.000982176	0.0203793	DCLRE1B	1	113905141	113914086	+	3940	protein_coding	DNA cross-link repair 1B [Source:HGNC Symbol;Acc:HGNC:17641]	-
ENSG00000037474	2296.79	2326.07	2508.6	3314.86	3507.45	3353.69	2377.15	3392	-0.51294	0.000983999	0.0203799	NSUN2	5	6599239	6633291	-	5506	protein_coding	NOP2/Sun RNA methyltransferase family member 2 [Source:HGNC Symbol;Acc:HGNC:25994]	-
ENSG00000143319	831.778	916.751	784.553	1160.51	1301.81	1312.77	844.361	1258.36	-0.575676	0.000984602	0.0203799	ISG20L2	1	156721891	156728799	-	5262	protein_coding	interferon stimulated exonuclease gene 20 like 2 [Source:HGNC Symbol;Acc:HGNC:25745]	-
ENSG00000130816	3642.28	3866.21	3218.15	4883.81	5273.27	7028.18	3575.55	5728.42	-0.679934	0.000987606	0.0204173	DNMT1	19	10133345	10231286	-	9796	protein_coding	DNA methyltransferase 1 [Source:HGNC Symbol;Acc:HGNC:2976]	-
ENSG00000232600	19.2764	23.786	12.8292	42.1816	41.8439	68.5933	18.6305	50.873	-1.44722	0.000992046	0.0204842	TONSL-AS1	8	144437675	144439971	+	428	antisense	TONSL antisense RNA 1 [Source:HGNC Symbol;Acc:HGNC:51556]	-
ENSG00000150753	3038.93	3236.87	3128.34	4066.93	4772.07	5008.37	3134.72	4615.79	-0.558254	0.000996586	0.0205282	CCT5	5	10249921	10266412	+	5839	protein_coding	chaperonin containing TCP1 subunit 5 [Source:HGNC Symbol;Acc:HGNC:1618]	-
ENSG00000125835	1358.99	1412.29	1398.38	1715.04	2386.96	2835.54	1389.89	2312.52	-0.734486	0.00100373	0.0206387	SNRPB	20	2461634	2470853	-	1278	protein_coding	small nuclear ribonucleoprotein polypeptides B and B1 [Source:HGNC Symbol;Acc:HGNC:11153]	-
ENSG00000138074	709.373	781.964	698.696	992.812	1098.17	1465.79	730.011	1185.59	-0.699464	0.00100437	0.0206387	SLC5A6	2	27199587	27212958	-	5606	protein_coding	solute carrier family 5 member 6 [Source:HGNC Symbol;Acc:HGNC:11041]	-
ENSG00000012963	962.858	1131.82	1374.69	1997.97	2122.88	1574.48	1156.46	1898.44	-0.715273	0.00102487	0.0209841	UBR7	14	93207056	93229215	+	3694	protein_coding	ubiquitin protein ligase E3 component n-recognin 7 (putative) [Source:HGNC Symbol;Acc:HGNC:20344]	-
ENSG00000148840	1226.94	1294.35	1176.34	1663.6	1793.71	2150.66	1232.54	1869.33	-0.600797	0.00103763	0.0211943	PPRC1	10	102132994	102150331	+	6095	protein_coding	peroxisome proliferator-activated receptor gamma, coactivator-related 1 [Source:HGNC Symbol;Acc:HGNC:30025]	-
ENSG00000188211	1297.3	1503.47	1472.39	2217.11	2038.26	2003.98	1424.39	2086.45	-0.55073	0.00105056	0.0214071	NCR3LG1	11	17351726	17377341	+	6438	protein_coding	natural killer cell cytotoxicity receptor 3 ligand 1 [Source:HGNC Symbol;Acc:HGNC:42400]	-
ENSG00000139618	441.43	513.381	656.261	1371.42	1182.79	634.224	537.024	1062.81	-0.985031	0.0010714	0.0217797	BRCA2	13	32315474	32400266	+	12273	protein_coding	BRCA2, DNA repair associated [Source:HGNC Symbol;Acc:HGNC:1101]	-
ENSG00000144821	60.7208	59.4649	83.883	146.092	127.392	113.97	68.0229	129.151	-0.925313	0.00111598	0.0226169	MYH15	3	108380369	108529322	-	7694	protein_coding	myosin heavy chain 15 [Source:HGNC Symbol;Acc:HGNC:31073]	-
ENSG00000117262	242.883	93.1617	112.502	351.857	300.346	329.248	149.516	327.15	-1.12893	0.00111657	0.0226169	GPR89A	1	145607990	145670648	+	5557	protein_coding	G protein-coupled receptor 89A [Source:HGNC Symbol;Acc:HGNC:31984]	-
ENSG00000151790	32.7699	30.7236	43.4218	74.0751	75.3191	73.8697	35.6384	74.4213	-1.06262	0.00113587	0.0229002	TDO2	4	155854738	155920406	+	5264	protein_coding	tryptophan 2,3-dioxygenase [Source:HGNC Symbol;Acc:HGNC:11708]	-
ENSG00000120800	616.846	714.57	1012.52	1415.66	1449.66	1150.26	781.311	1338.52	-0.776846	0.00113594	0.0229002	UTP20	12	101280109	101386616	+	10024	protein_coding	UTP20, small subunit processome component [Source:HGNC Symbol;Acc:HGNC:17897]	-
ENSG00000133392	75.1781	57.4828	39.4744	131.689	99.4956	125.579	57.3784	118.921	-1.04965	0.00113858	0.022917	MYH11	16	15703172	15857033	-	16104	protein_coding	myosin heavy chain 11 [Source:HGNC Symbol;Acc:HGNC:7569]	-
ENSG00000171824	933.943	884.045	991.794	1299.4	1447.8	1350.76	936.594	1365.99	-0.544553	0.00113946	0.022917	EXOSC10	1	11066618	11099881	-	6003	protein_coding	exosome component 10 [Source:HGNC Symbol;Acc:HGNC:9138]	-
ENSG00000105447	738.287	770.071	605.932	1009.27	1038.66	1533.32	704.763	1193.75	-0.76007	0.00114228	0.0229466	GRWD1	19	48445773	48457022	+	5763	protein_coding	glutamate rich WD repeat containing 1 [Source:HGNC Symbol;Acc:HGNC:21270]	-
ENSG00000154146	279.508	276.512	284.215	353.914	497.478	628.948	280.079	493.447	-0.816922	0.00114902	0.0230277	NRGN	11	124739846	124747210	+	1309	protein_coding	neurogranin [Source:HGNC Symbol;Acc:HGNC:8000]	-
ENSG00000205250	1694.4	1903.87	1498.05	2279.87	2620.36	3409.62	1698.77	2769.95	-0.705311	0.00115135	0.023032	E2F4	16	67192169	67198918	+	3582	protein_coding	E2F transcription factor 4 [Source:HGNC Symbol;Acc:HGNC:3118]	E2F
ENSG00000272636	156.139	144.698	98.6859	194.447	238.975	386.233	133.174	273.218	-1.03599	0.00115194	0.023032	DOC2B	17	142789	181636	-	6448	protein_coding	double C2 domain beta [Source:HGNC Symbol;Acc:HGNC:2986]	-
ENSG00000214960	6.74675	5.94649	8.88173	26.7493	35.3349	17.9398	7.19166	26.6747	-1.89499	0.00116103	0.0231324	ISPD	7	16087527	16421322	-	6309	protein_coding	isoprenoid synthase domain containing [Source:HGNC Symbol;Acc:HGNC:37276]	-
ENSG00000111834	18.3126	20.8127	17.7635	58.6428	53.9322	33.769	18.9629	48.7813	-1.36499	0.00117133	0.0233103	RSPH4A	6	116616479	116632985	+	2840	protein_coding	radial spoke head component 4A [Source:HGNC Symbol;Acc:HGNC:21558]	-
ENSG00000136527	1797.53	1896.93	2253.99	3194.49	3203.39	2656.14	1982.82	3018.01	-0.606123	0.00118845	0.0235959	TRA2B	3	185915906	185938136	-	11769	protein_coding	transformer 2 beta homolog [Source:HGNC Symbol;Acc:HGNC:10781]	-
ENSG00000278259	1456.33	1423.19	1279.96	2019.57	1869.03	2404.99	1386.5	2097.86	-0.597326	0.00119306	0.0236598	MYO19	17	36495633	36543435	-	13075	protein_coding	myosin XIX [Source:HGNC Symbol;Acc:HGNC:26234]	-
ENSG00000224888	82.8887	81.2688	74.0144	151.237	111.584	206.835	79.3906	156.552	-0.977702	0.00119563	0.0236831	AC138028.2	16	88731180	88741425	+	4797	antisense	uncharacterized LOC100289580 [Source:NCBI gene;Acc:100289580]	-
ENSG00000175764	26.0232	21.8038	17.7635	51.441	39.9842	77.0356	21.8635	56.1536	-1.35725	0.00122075	0.0240967	TTLL11	9	121821928	122093606	-	3535	protein_coding	tubulin tyrosine ligase like 11 [Source:HGNC Symbol;Acc:HGNC:18113]	-
ENSG00000107672	687.205	681.865	793.435	1065.86	1079.57	1035.23	720.835	1060.22	-0.556703	0.00124	0.0244201	NSMCE4A	10	121957088	121975217	-	3546	protein_coding	NSE4 homolog A, SMC5-SMC6 complex component [Source:HGNC Symbol;Acc:HGNC:25935]	-
ENSG00000077514	255.413	267.592	341.453	548.361	477.021	406.283	288.153	477.222	-0.728038	0.00125791	0.0247175	POLD3	11	74493851	74669117	+	5508	protein_coding	DNA polymerase delta 3, accessory subunit [Source:HGNC Symbol;Acc:HGNC:20932]	-
ENSG00000115159	990.809	1117.94	1526.67	2218.14	2287.47	1657.85	1211.81	2054.48	-0.76175	0.00125801	0.0247175	GPD2	2	156435290	156613735	+	7155	protein_coding	glycerol-3-phosphate dehydrogenase 2 [Source:HGNC Symbol;Acc:HGNC:4456]	-
ENSG00000260361	0	0.991082	0.986859	9.25938	15.8077	9.49753	0.659314	11.5215	-4.14067	0.0012616	0.0247596	AC106028.3	15	92779757	92781492	-	1736	sense_intronic	novel transcript	-
ENSG00000148459	92.5269	120.912	207.24	305.56	298.487	243.77	140.226	282.605	-1.0116	0.00130289	0.0254235	PDSS1	10	26697659	26746798	+	1955	protein_coding	decaprenyl diphosphate synthase subunit 1 [Source:HGNC Symbol;Acc:HGNC:17759]	-
ENSG00000123136	949.364	1078.3	814.159	1245.9	1536.14	2168.6	947.274	1650.21	-0.800707	0.00130998	0.0255034	DDX39A	19	14408819	14419383	-	3840	protein_coding	DExD-box helicase 39A [Source:HGNC Symbol;Acc:HGNC:17821]	-
ENSG00000174173	496.368	513.381	630.603	984.581	1027.5	700.707	546.784	904.263	-0.726099	0.00131472	0.0255653	TRMT10C	3	101561862	101566446	+	1888	protein_coding	tRNA methyltransferase 10C, mitochondrial RNase P subunit [Source:HGNC Symbol;Acc:HGNC:26022]	-
ENSG00000179750	261.196	258.672	231.912	318.934	445.405	545.581	250.593	436.64	-0.800947	0.00132465	0.0257009	APOBEC3B	22	38982347	38992804	+	1896	protein_coding	apolipoprotein B mRNA editing enzyme catalytic subunit 3B [Source:HGNC Symbol;Acc:HGNC:17352]	-
ENSG00000151164	19.2764	22.7949	35.5269	69.9598	81.8281	43.2665	25.8661	65.0182	-1.33277	0.00132958	0.025738	RAD9B	12	110501655	110532086	+	3178	protein_coding	RAD9 checkpoint clamp component B [Source:HGNC Symbol;Acc:HGNC:21700]	-
ENSG00000138160	1261.64	1451.94	1829.64	2892.01	2972.78	1922.72	1514.41	2595.84	-0.77757	0.00134746	0.0259661	KIF11	10	92593286	92655395	+	4860	protein_coding	kinesin family member 11 [Source:HGNC Symbol;Acc:HGNC:6388]	-
ENSG00000183684	931.052	940.537	679.946	1118.33	1421.76	2232.98	850.512	1591.02	-0.903422	0.00135471	0.0260763	ALYREF	17	81887844	81891586	-	1574	protein_coding	Aly/REF export factor [Source:HGNC Symbol;Acc:HGNC:19071]	-
ENSG00000117360	446.249	403.371	412.507	597.745	608.132	685.933	420.709	630.603	-0.583646	0.00136204	0.0261877	PRPF3	1	150321476	150353195	+	5373	protein_coding	pre-mRNA processing factor 3 [Source:HGNC Symbol;Acc:HGNC:17348]	-
ENSG00000058866	338.301	375.62	313.821	524.698	503.057	527.641	342.581	518.465	-0.597712	0.00136969	0.0262929	DGKG	3	186105668	186362237	-	10978	protein_coding	diacylglycerol kinase gamma [Source:HGNC Symbol;Acc:HGNC:2853]	-
ENSG00000111252	4276.48	4607.54	4510.93	5852.96	6430.02	6951.14	4464.98	6411.37	-0.521977	0.0013706	0.0262929	SH2B3	12	111405948	111451623	+	5682	protein_coding	SH2B adaptor protein 3 [Source:HGNC Symbol;Acc:HGNC:29605]	-
ENSG00000198056	336.374	376.611	441.126	787.048	810.842	466.434	384.704	688.108	-0.839331	0.00137476	0.0263431	PRIM1	12	56731596	56752373	-	2437	protein_coding	DNA primase subunit 1 [Source:HGNC Symbol;Acc:HGNC:9369]	-
ENSG00000119403	1386.94	1311.2	1214.82	1731.5	1917.38	2296.29	1304.32	1981.73	-0.603367	0.00137993	0.0264124	PHF19	9	120855652	120894896	-	6733	protein_coding	PHD finger protein 19 [Source:HGNC Symbol;Acc:HGNC:24566]	-
ENSG00000170364	90.5992	112.983	140.134	189.303	206.43	206.835	114.572	200.856	-0.810428	0.00138372	0.0264553	SETMAR	3	4303304	4317567	+	3567	protein_coding	SET domain and mariner transposase fusion gene [Source:HGNC Symbol;Acc:HGNC:10762]	-
ENSG00000125319	180.235	187.315	167.766	245.888	292.908	354.575	178.438	297.79	-0.738581	0.00138911	0.0265287	C17orf53	17	44141906	44162476	+	3005	protein_coding	chromosome 17 open reading frame 53 [Source:HGNC Symbol;Acc:HGNC:28460]	-
ENSG00000245149	34.6976	29.7325	37.5007	75.1039	68.81	66.4827	33.9769	70.1322	-1.0453	0.00139278	0.0265688	RNF139-AS1	8	124462485	124474576	-	6943	lincRNA	RNF139 antisense RNA 1 (head to head) [Source:HGNC Symbol;Acc:HGNC:48940]	-
ENSG00000110060	104.093	112.983	93.7516	161.525	184.113	178.343	103.609	174.66	-0.753775	0.00145	0.0273363	PUS3	11	125893485	125903221	-	2010	protein_coding	pseudouridylate synthase 3 [Source:HGNC Symbol;Acc:HGNC:25461]	-
ENSG00000152795	3322.29	3448.97	3663.22	4656.44	5051.03	5035.8	3478.16	4914.42	-0.498717	0.00145066	0.0273363	HNRNPDL	4	82422564	82430408	-	5476	protein_coding	heterogeneous nuclear ribonucleoprotein D like [Source:HGNC Symbol;Acc:HGNC:5037]	-
ENSG00000246334	26.987	27.7503	34.5401	75.1039	45.5634	87.5884	29.7591	69.4186	-1.2193	0.00148895	0.0279341	PRR7-AS1	5	177438503	177447699	-	1701	antisense	PRR7 antisense RNA 1 [Source:HGNC Symbol;Acc:HGNC:27961]	-
ENSG00000088247	2111.73	2042.62	1386.54	2400.24	3148.52	5387.21	1846.96	3645.32	-0.980831	0.00149124	0.0279465	KHSRP	19	6413348	6424794	-	4563	protein_coding	KH-type splicing regulatory protein [Source:HGNC Symbol;Acc:HGNC:6316]	-
ENSG00000172062	107.948	291.378	150.003	421.816	345.91	394.675	183.11	387.467	-1.08157	0.00152726	0.0285586	SMN1	5	70925030	70953942	+	3097	protein_coding	survival of motor neuron 1, telomeric [Source:HGNC Symbol;Acc:HGNC:11117]	-
ENSG00000100478	27.9508	26.7592	24.6715	61.7292	59.5114	51.7088	26.4605	57.6498	-1.12386	0.00153751	0.0286873	AP4S1	14	31025106	31096450	+	7223	protein_coding	adaptor related protein complex 4 subunit sigma 1 [Source:HGNC Symbol;Acc:HGNC:575]	-
ENSG00000128973	385.529	435.085	363.164	562.765	570.937	862.165	394.593	665.289	-0.753253	0.00153993	0.028701	CLN6	15	68206992	68257211	-	7345	protein_coding	CLN6, transmembrane ER protein [Source:HGNC Symbol;Acc:HGNC:2077]	-
ENSG00000143458	190.837	189.297	214.148	307.617	303.136	310.253	198.094	307.002	-0.632032	0.00154487	0.0287301	GABPB2	1	151070578	151125542	+	9189	protein_coding	GA binding protein transcription factor subunit beta 2 [Source:HGNC Symbol;Acc:HGNC:28441]	-
ENSG00000113273	226.498	272.548	271.386	360.087	428.668	418.947	256.811	402.567	-0.648921	0.00157475	0.0292221	ARSB	5	78777209	78986087	-	9053	protein_coding	arylsulfatase B [Source:HGNC Symbol;Acc:HGNC:714]	-
ENSG00000165271	686.241	772.053	670.077	884.786	1172.56	1646.24	709.457	1234.53	-0.799072	0.00159966	0.0295556	NOL6	9	33461441	33473930	-	5906	protein_coding	nucleolar protein 6 [Source:HGNC Symbol;Acc:HGNC:19910]	-
ENSG00000119705	433.72	407.335	356.256	611.119	562.568	636.335	399.104	603.341	-0.595866	0.00163394	0.030091	SLIRP	14	77708071	77761104	+	2631	protein_coding	SRA stem-loop interacting RNA binding protein [Source:HGNC Symbol;Acc:HGNC:20495]	-
ENSG00000141543	1326.22	1223	1227.65	1701.67	1763.02	2242.47	1258.96	1902.39	-0.595447	0.00163838	0.0301401	EIF4A3	17	80135214	80147183	-	4967	protein_coding	eukaryotic translation initiation factor 4A3 [Source:HGNC Symbol;Acc:HGNC:18683]	-
ENSG00000140534	736.36	750.249	719.42	1079.23	997.745	1083.77	735.343	1053.58	-0.518676	0.00165383	0.0302965	TICRR	15	89575482	89631056	+	8402	protein_coding	TOPBP1 interacting checkpoint and replication regulator [Source:HGNC Symbol;Acc:HGNC:28704]	-
ENSG00000155980	14.4573	12.8841	8.88173	41.1528	35.3349	27.4373	12.0744	34.6417	-1.52041	0.00166305	0.0304127	KIF5A	12	57549998	57586632	+	6261	protein_coding	kinesin family member 5A [Source:HGNC Symbol;Acc:HGNC:6323]	-
ENSG00000106355	474.2	567.89	600.01	1046.31	958.691	690.154	547.367	898.385	-0.715087	0.0016639	0.0304127	LSM5	7	32485332	32495283	-	4701	protein_coding	LSM5 homolog, U6 small nuclear RNA and mRNA degradation associated [Source:HGNC Symbol;Acc:HGNC:17162]	-
ENSG00000106868	268.906	350.843	365.138	522.641	550.48	481.208	328.296	518.11	-0.658706	0.0016673	0.0304421	SUSD1	9	112040785	112175408	-	4183	protein_coding	sushi domain containing 1 [Source:HGNC Symbol;Acc:HGNC:25413]	-
ENSG00000129460	230.353	180.377	235.859	361.116	339.401	328.193	215.53	342.903	-0.669767	0.00167009	0.0304603	NGDN	14	23469688	23509862	+	4654	protein_coding	neuroguidin [Source:HGNC Symbol;Acc:HGNC:20271]	-
ENSG00000139372	459.743	445.987	536.851	873.468	790.385	622.616	480.86	762.157	-0.664659	0.00168683	0.0306699	TDG	12	103965804	103988874	+	4903	protein_coding	thymine DNA glycosylase [Source:HGNC Symbol;Acc:HGNC:11700]	-
ENSG00000153563	8.67439	4.95541	3.94744	18.5188	23.2466	26.382	5.85908	22.7158	-1.95193	0.00169367	0.0307587	CD8A	2	86784610	86808396	-	3634	protein_coding	CD8a molecule [Source:HGNC Symbol;Acc:HGNC:1706]	-
ENSG00000123737	802.863	849.358	1013.5	1614.22	1646.79	1098.55	888.575	1453.19	-0.709861	0.00169562	0.0307614	EXOSC9	4	121801317	121817021	+	4711	protein_coding	exosome component 9 [Source:HGNC Symbol;Acc:HGNC:9137]	-
ENSG00000162851	379.746	390.486	419.415	660.503	578.376	548.746	396.549	595.875	-0.587526	0.00172598	0.0311793	TFB2M	1	246540560	246566324	-	1848	protein_coding	transcription factor B2, mitochondrial [Source:HGNC Symbol;Acc:HGNC:18559]	-
ENSG00000153250	21.2041	11.893	14.8029	53.4987	43.7037	31.6584	15.9667	42.9536	-1.42691	0.00174697	0.0314585	RBMS1	2	160272151	160493794	-	11765	protein_coding	RNA binding motif single stranded interacting protein 1 [Source:HGNC Symbol;Acc:HGNC:9907]	-
ENSG00000135047	1861.14	1925.67	1444.76	2386.86	2624.08	3229.16	1743.86	2746.7	-0.655358	0.00176632	0.0317398	CTSL	9	87725519	87731393	+	2366	protein_coding	cathepsin L [Source:HGNC Symbol;Acc:HGNC:2537]	-
ENSG00000167447	337.338	339.941	378.954	521.612	543.971	503.369	352.078	522.984	-0.571113	0.00178959	0.0320898	SMG8	17	59209400	59215247	+	3752	protein_coding	SMG8, nonsense mediated mRNA decay factor [Source:HGNC Symbol;Acc:HGNC:25551]	-
ENSG00000104147	117.586	111.992	148.029	215.023	237.116	186.785	125.869	212.975	-0.759645	0.00179154	0.0320898	OIP5	15	41309268	41332621	-	1236	protein_coding	Opa interacting protein 5 [Source:HGNC Symbol;Acc:HGNC:20300]	-
ENSG00000016402	26.987	30.7236	43.4218	64.8157	78.1087	70.7039	33.7108	71.2094	-1.08035	0.00179477	0.0320898	IL20RA	6	136999971	137045180	-	4730	protein_coding	interleukin 20 receptor subunit alpha [Source:HGNC Symbol;Acc:HGNC:6003]	-
ENSG00000117152	68.4313	86.2242	92.7648	121.401	169.235	157.237	82.4734	149.291	-0.85729	0.00179781	0.0320898	RGS4	1	163068775	163076802	+	4836	protein_coding	regulator of G protein signaling 4 [Source:HGNC Symbol;Acc:HGNC:10000]	-
ENSG00000079616	799.008	770.071	604.945	1033.96	1046.1	1470.01	724.675	1183.36	-0.707245	0.00180948	0.0321758	KIF22	16	29790719	29805385	+	4312	protein_coding	kinesin family member 22 [Source:HGNC Symbol;Acc:HGNC:6391]	-
ENSG00000160957	1852.47	1748.27	1218.77	2075.13	2657.55	4770.93	1606.5	3167.87	-0.979515	0.00182149	0.0323219	RECQL4	8	144511288	144517845	-	4236	protein_coding	RecQ like helicase 4 [Source:HGNC Symbol;Acc:HGNC:9949]	-
ENSG00000175376	476.128	464.818	443.1	622.436	671.363	777.743	461.348	690.514	-0.581616	0.00192522	0.0336736	EIF1AD	11	65996545	66002176	-	3327	protein_coding	eukaryotic translation initiation factor 1A domain containing [Source:HGNC Symbol;Acc:HGNC:28147]	-
ENSG00000116649	823.104	944.501	942.451	1114.21	1471.98	2013.48	903.352	1533.22	-0.763146	0.00192553	0.0336736	SRM	1	11054584	11060024	-	1898	protein_coding	spermidine synthase [Source:HGNC Symbol;Acc:HGNC:11296]	-
ENSG00000049769	15.4211	14.8662	15.7897	30.8646	39.0543	49.5982	15.359	39.8391	-1.37423	0.00192595	0.0336736	PPP1R3F	X	49269843	49301461	+	4173	protein_coding	protein phosphatase 1 regulatory subunit 3F [Source:HGNC Symbol;Acc:HGNC:14944]	-
ENSG00000124787	73.2504	86.2242	124.344	211.937	185.043	141.408	94.6063	179.463	-0.924421	0.0019426	0.0338365	RPP40	6	4994732	5004063	-	1962	protein_coding	ribonuclease P/MRP subunit p40 [Source:HGNC Symbol;Acc:HGNC:20992]	-
ENSG00000151465	1012.98	1166.5	1281.93	1623.48	1812.31	1659.96	1153.8	1698.58	-0.558071	0.00195596	0.0340346	CDC123	10	12195965	12250589	+	2404	protein_coding	cell division cycle 123 [Source:HGNC Symbol;Acc:HGNC:16827]	-
ENSG00000121073	691.06	699.704	720.407	912.564	1068.42	1103.82	703.724	1028.27	-0.547187	0.00196697	0.0341911	SLC35B1	17	49700934	49709014	-	5928	protein_coding	solute carrier family 35 member B1 [Source:HGNC Symbol;Acc:HGNC:20798]	-
ENSG00000168389	278.544	297.325	242.767	357.001	444.476	580.405	272.879	460.627	-0.755079	0.00196993	0.0341911	MFSD2A	1	39955112	39969968	+	4007	protein_coding	major facilitator superfamily domain containing 2A [Source:HGNC Symbol;Acc:HGNC:25897]	-
ENSG00000105821	586.004	662.043	808.238	1397.14	1214.4	856.889	685.428	1156.14	-0.754411	0.00197098	0.0341911	DNAJC2	7	103312474	103344873	-	6564	protein_coding	DnaJ heat shock protein family (Hsp40) member C2 [Source:HGNC Symbol;Acc:HGNC:13192]	MYB
ENSG00000100206	1.92764	0	0	16.4611	11.1584	6.33169	0.642548	11.3171	-4.12063	0.00200234	0.0345681	DMC1	22	38518949	38570286	-	3524	protein_coding	DNA meiotic recombinase 1 [Source:HGNC Symbol;Acc:HGNC:2927]	-
ENSG00000165283	1723.31	1938.56	1768.45	2395.09	2602.69	2750.06	1810.11	2582.62	-0.512768	0.00200494	0.0345689	STOML2	9	35099776	35103195	-	1806	protein_coding	stomatin like 2 [Source:HGNC Symbol;Acc:HGNC:14559]	-
ENSG00000160352	664.073	680.874	805.277	1426.97	1273.92	865.331	716.741	1188.74	-0.730078	0.00201723	0.0347106	ZNF714	19	21082159	21125270	+	8033	protein_coding	zinc finger protein 714 [Source:HGNC Symbol;Acc:HGNC:27124]	zf-C2H2
ENSG00000114491	540.704	598.614	570.405	832.316	803.403	819.954	569.907	818.558	-0.522359	0.00202215	0.0347602	UMPS	3	124730366	124749273	+	7579	protein_coding	uridine monophosphate synthetase [Source:HGNC Symbol;Acc:HGNC:12563]	-
ENSG00000168306	0	5.94649	0.986859	10.2882	22.3168	18.9951	2.31112	17.2	-2.90498	0.002027	0.0347733	ACOX2	3	58505136	58537319	-	3859	protein_coding	acyl-CoA oxidase 2 [Source:HGNC Symbol;Acc:HGNC:120]	-
ENSG00000111231	391.312	337.959	410.533	682.108	617.43	494.927	379.935	598.155	-0.654918	0.00205071	0.0351448	GPN3	12	110452484	110469268	-	2595	protein_coding	GPN-loop GTPase 3 [Source:HGNC Symbol;Acc:HGNC:30186]	-
ENSG00000003989	577.329	591.676	751.987	1086.43	1193.95	819.954	640.331	1033.44	-0.690882	0.00206143	0.0352435	SLC7A2	8	17497088	17570573	+	7905	protein_coding	solute carrier family 7 member 2 [Source:HGNC Symbol;Acc:HGNC:11060]	-
ENSG00000014138	166.741	162.538	177.635	284.983	232.466	289.147	168.971	268.866	-0.669282	0.00206444	0.0352435	POLA2	11	65261762	65305589	+	5726	protein_coding	DNA polymerase alpha 2, accessory subunit [Source:HGNC Symbol;Acc:HGNC:30073]	-
ENSG00000167034	226.498	207.136	201.319	337.453	306.855	326.082	211.651	323.464	-0.611496	0.00208852	0.0355974	NKX3-1	8	23678693	23682927	-	3271	protein_coding	NK3 homeobox 1 [Source:HGNC Symbol;Acc:HGNC:7838]	Homeobox
ENSG00000144306	122.405	103.073	160.858	290.127	277.1	165.679	128.779	244.302	-0.924467	0.00208966	0.0355974	SCRN3	2	174395730	174429575	+	4144	protein_coding	secernin 3 [Source:HGNC Symbol;Acc:HGNC:30382]	-
ENSG00000119661	133.971	116.948	169.74	281.897	281.749	186.785	140.22	250.144	-0.835804	0.00209302	0.0356163	DNAL1	14	73644875	73703732	+	8884	protein_coding	dynein axonemal light chain 1 [Source:HGNC Symbol;Acc:HGNC:23247]	-
ENSG00000012048	789.37	862.242	1090.48	1734.59	1633.77	1148.15	914.03	1505.5	-0.72009	0.0020961	0.0356163	BRCA1	17	43044295	43170245	-	9187	protein_coding	BRCA1, DNA repair associated [Source:HGNC Symbol;Acc:HGNC:1100]	-
ENSG00000108829	1590.31	1441.03	1397.39	1838.5	2332.1	2566.44	1476.24	2245.68	-0.605202	0.00209705	0.0356163	LRRC59	17	50375059	50397553	-	4570	protein_coding	leucine rich repeat containing 59 [Source:HGNC Symbol;Acc:HGNC:28817]	-
ENSG00000124207	2344.98	2797.83	4032.31	6546.38	6424.44	3785.3	3058.37	5585.37	-0.86894	0.00211704	0.0359147	CSE1L	20	49046246	49096960	+	3800	protein_coding	chromosome segregation 1 like [Source:HGNC Symbol;Acc:HGNC:2431]	-
ENSG00000223496	1144.06	1161.55	1116.14	1453.72	1682.13	1931.17	1140.58	1689	-0.566356	0.00213143	0.0360851	EXOSC6	16	70246778	70251930	-	5153	protein_coding	exosome component 6 [Source:HGNC Symbol;Acc:HGNC:19055]	-
ENSG00000181544	101.201	101.09	161.845	294.243	246.414	164.624	121.379	235.094	-0.954274	0.00215172	0.0363422	FANCB	X	14835961	14873069	-	3593	protein_coding	FA complementation group B [Source:HGNC Symbol;Acc:HGNC:3583]	-
ENSG00000158234	90.5992	100.099	81.9093	157.41	162.726	140.352	90.8693	153.496	-0.757012	0.00215551	0.0363422	FAIM	3	138608606	138633376	+	4072	protein_coding	Fas apoptotic inhibitory molecule [Source:HGNC Symbol;Acc:HGNC:18703]	-
ENSG00000156170	332.518	306.244	367.112	569.966	560.709	436.887	335.292	522.521	-0.640408	0.0021647	0.0364383	NDUFAF6	8	94895767	95116455	+	6406	protein_coding	NADH:ubiquinone oxidoreductase complex assembly factor 6 [Source:HGNC Symbol;Acc:HGNC:28625]	-
ENSG00000169288	93.4907	107.037	167.766	265.436	290.118	166.735	122.765	240.763	-0.972776	0.00223626	0.0374948	MRPL1	4	77862520	77952790	+	1943	protein_coding	mitochondrial ribosomal protein L1 [Source:HGNC Symbol;Acc:HGNC:14275]	-
ENSG00000178295	538.776	555.006	779.619	1411.54	1157.68	767.19	624.467	1112.14	-0.832777	0.00224272	0.037566	GEN1	2	17753858	17788941	+	11827	protein_coding	GEN1, Holliday junction 5' flap endonuclease [Source:HGNC Symbol;Acc:HGNC:26881]	-
ENSG00000229124	18.3126	14.8662	22.6978	59.6716	41.8439	36.9349	18.6255	46.1501	-1.30861	0.00225821	0.0377143	VIM-AS1	10	17214239	17229985	-	1992	antisense	VIM antisense RNA 1 [Source:HGNC Symbol;Acc:HGNC:44879]	-
ENSG00000118640	80.961	87.2152	53.2904	104.94	138.55	222.664	73.8222	155.385	-1.07281	0.00227031	0.0378423	VAMP8	2	85561562	85582031	+	990	protein_coding	vesicle associated membrane protein 8 [Source:HGNC Symbol;Acc:HGNC:12647]	-
ENSG00000144395	221.679	242.815	328.624	509.266	463.073	361.962	264.373	444.767	-0.750841	0.00227731	0.0379218	CCDC150	2	196639554	196763490	+	9683	protein_coding	coiled-coil domain containing 150 [Source:HGNC Symbol;Acc:HGNC:26834]	-
ENSG00000176953	1485.25	1487.61	1334.23	1967.1	1979.68	2133.78	1435.7	2026.86	-0.497433	0.00229307	0.0380725	NFATC2IP	16	28950807	28967097	+	5738	protein_coding	nuclear factor of activated T cells 2 interacting protein [Source:HGNC Symbol;Acc:HGNC:25906]	-
ENSG00000106077	255.413	239.842	200.332	284.983	416.58	545.581	231.862	415.714	-0.842071	0.00229756	0.03811	ABHD11	7	73736094	73738867	-	2289	protein_coding	abhydrolase domain containing 11 [Source:HGNC Symbol;Acc:HGNC:16407]	-
ENSG00000213221	5.78293	4.95541	3.94744	22.634	15.8077	20.0504	4.89526	19.4974	-1.99068	0.00232668	0.0384198	DNLZ	9	136359480	136363789	-	3144	protein_coding	DNL-type zinc finger [Source:HGNC Symbol;Acc:HGNC:33879]	-
ENSG00000161888	383.601	354.807	289.15	487.661	508.636	624.727	342.519	540.341	-0.65731	0.00232752	0.0384198	SPC24	19	11131520	11155808	-	2839	protein_coding	SPC24, NDC80 kinetochore complex component [Source:HGNC Symbol;Acc:HGNC:26913]	-
ENSG00000108424	5550.65	5878.11	6038.59	7627.67	8483.16	8130.95	5822.45	8080.59	-0.472856	0.00238054	0.0391433	KPNB1	17	47649476	47685505	+	7678	protein_coding	karyopherin subunit beta 1 [Source:HGNC Symbol;Acc:HGNC:6400]	-
ENSG00000163357	8.67439	7.92866	7.89487	19.5476	26.9661	31.6584	8.16598	26.0574	-1.67342	0.00238596	0.0391714	DCST1	1	155033824	155050930	+	3193	protein_coding	DC-STAMP domain containing 1 [Source:HGNC Symbol;Acc:HGNC:26539]	-
ENSG00000104635	2477.02	2403.37	2588.53	3497.99	3535.35	3307.25	2489.64	3446.86	-0.469374	0.00239908	0.0392965	SLC39A14	8	22367249	22434129	+	6942	protein_coding	solute carrier family 39 member 14 [Source:HGNC Symbol;Acc:HGNC:20858]	-
ENSG00000140365	578.293	617.444	478.627	702.684	900.109	1308.55	558.121	970.448	-0.797901	0.00240415	0.0393417	COMMD4	15	75335891	75343224	+	6779	protein_coding	COMM domain containing 4 [Source:HGNC Symbol;Acc:HGNC:26027]	-
ENSG00000147408	11.5659	1.98216	11.8423	32.9223	29.7557	27.4373	8.46345	30.0384	-1.82539	0.00241125	0.0393823	CSGALNACT1	8	19404161	19758029	-	6580	protein_coding	chondroitin sulfate N-acetylgalactosaminyltransferase 1 [Source:HGNC Symbol;Acc:HGNC:24290]	-
ENSG00000029363	1415.85	1748.27	2468.14	3688.32	3809.66	2423.98	1877.42	3307.32	-0.817	0.00243553	0.0396647	BCLAF1	6	136256627	136289851	-	9533	protein_coding	BCL2 associated transcription factor 1 [Source:HGNC Symbol;Acc:HGNC:16863]	Others
ENSG00000101367	1506.45	1532.21	1944.11	2385.83	2619.43	2360.67	1660.93	2455.31	-0.563998	0.0024526	0.0398317	MAPRE1	20	32819893	32850405	+	2623	protein_coding	microtubule associated protein RP/EB family member 1 [Source:HGNC Symbol;Acc:HGNC:6890]	-
ENSG00000178921	1030.33	1161.55	969.096	1387.88	1531.49	2549.56	1053.66	1822.98	-0.790757	0.0024528	0.0398317	PFAS	17	8247618	8270491	+	6471	protein_coding	phosphoribosylformylglycinamidine synthase [Source:HGNC Symbol;Acc:HGNC:8863]	-
ENSG00000115875	1816.8	1838.46	1873.06	2393.04	2594.32	2758.51	1842.77	2581.96	-0.486576	0.00245887	0.0398817	SRSF7	2	38743599	38751494	-	4045	protein_coding	serine and arginine rich splicing factor 7 [Source:HGNC Symbol;Acc:HGNC:10789]	-
ENSG00000126883	1577.78	1625.38	1749.7	2211.96	2322.8	2392.32	1650.95	2309.03	-0.484001	0.00246056	0.0398817	NUP214	9	131125561	131234670	+	13062	protein_coding	nucleoporin 214 [Source:HGNC Symbol;Acc:HGNC:8064]	-
ENSG00000103381	186.018	206.145	251.649	357.001	383.104	297.589	214.604	345.898	-0.689388	0.00246461	0.0399094	CPPED1	16	12659799	12804017	-	6484	protein_coding	calcineurin like phosphoesterase domain containing 1 [Source:HGNC Symbol;Acc:HGNC:25632]	-
ENSG00000137310	685.277	744.303	570.405	860.094	1046.1	1305.38	666.662	1070.53	-0.683191	0.00252074	0.0406598	TCF19	6	31158542	31167159	+	3538	protein_coding	transcription factor 19 [Source:HGNC Symbol;Acc:HGNC:11629]	Others
ENSG00000273899	61.6846	60.456	60.1984	101.853	100.425	121.357	60.7797	107.879	-0.826803	0.00252525	0.0406598	NOL12	22	37681673	37693478	+	3589	protein_coding	nucleolar protein 12 [Source:HGNC Symbol;Acc:HGNC:28585]	-
ENSG00000188191	313.242	358.772	224.017	366.26	526.304	957.14	298.677	616.568	-1.0454	0.00252651	0.0406598	PRKAR1B	7	549197	727650	-	4491	protein_coding	protein kinase cAMP-dependent type I regulatory subunit beta [Source:HGNC Symbol;Acc:HGNC:9390]	-
ENSG00000134824	165.777	191.279	180.595	244.859	274.31	418.947	179.217	312.705	-0.802546	0.00252662	0.0406598	FADS2	11	61792980	61867354	+	11026	protein_coding	fatty acid desaturase 2 [Source:HGNC Symbol;Acc:HGNC:3575]	-
ENSG00000253669	8.67439	3.96433	0.986859	28.807	19.5272	15.8292	4.54186	21.3878	-2.23053	0.00252766	0.0406598	GASAL1	8	102805517	102809971	+	2829	lincRNA	growth arrest associated lncRNA 1 [Source:HGNC Symbol;Acc:HGNC:53461]	-
ENSG00000101624	148.429	146.68	204.28	340.54	338.471	211.056	166.463	296.689	-0.834501	0.00256733	0.0411424	CEP76	18	12661833	12702777	-	6158	protein_coding	centrosomal protein 76 [Source:HGNC Symbol;Acc:HGNC:25727]	-
ENSG00000138587	18.3126	12.8841	21.7109	47.3257	57.6516	30.6032	17.6359	45.1935	-1.3602	0.00257334	0.0412001	MNS1	15	56421544	56465137	-	2504	protein_coding	meiosis specific nuclear structural 1 [Source:HGNC Symbol;Acc:HGNC:29636]	-
ENSG00000102900	1131.53	1278.5	1223.71	1588.5	1758.37	1824.58	1211.24	1723.82	-0.50916	0.00257749	0.0412278	NUP93	16	56730105	56850286	+	11136	protein_coding	nucleoporin 93 [Source:HGNC Symbol;Acc:HGNC:28958]	-
ENSG00000161405	492.513	476.711	599.024	849.806	831.299	695.431	522.749	792.179	-0.599912	0.00258346	0.0412363	IKZF3	17	39757715	39864188	-	10008	protein_coding	IKAROS family zinc finger 3 [Source:HGNC Symbol;Acc:HGNC:13178]	zf-C2H2
ENSG00000213024	1010.09	1087.22	937.516	1261.33	1558.45	1928	1011.61	1582.6	-0.645583	0.00258529	0.0412363	NUP62	19	49906825	49929763	-	6020	protein_coding	nucleoporin 62 [Source:HGNC Symbol;Acc:HGNC:8066]	-
ENSG00000005469	96.3822	111.992	154.937	263.378	248.274	161.458	121.104	224.37	-0.890534	0.00259715	0.0413868	CROT	7	87345681	87399795	+	4979	protein_coding	carnitine O-octanoyltransferase [Source:HGNC Symbol;Acc:HGNC:2366]	-
ENSG00000170291	413.479	495.541	419.415	602.889	648.116	762.969	442.812	671.324	-0.600214	0.00261072	0.0415253	ELP5	17	7251416	7259940	+	2768	protein_coding	elongator acetyltransferase complex subunit 5 [Source:HGNC Symbol;Acc:HGNC:30617]	-
ENSG00000159199	530.102	520.318	451.982	661.531	735.523	1081.66	500.801	826.239	-0.722027	0.00261656	0.0415793	ATP5MC1	17	48892765	48895871	+	2615	protein_coding	ATP synthase membrane subunit c locus 1 [Source:HGNC Symbol;Acc:HGNC:841]	-
ENSG00000165688	2553.16	2625.38	2342.8	3172.88	3664.6	4971.43	2507.11	3936.3	-0.650762	0.00262414	0.0416108	PMPCA	9	136410570	136423761	+	6590	protein_coding	peptidase, mitochondrial processing alpha subunit [Source:HGNC Symbol;Acc:HGNC:18667]	-
ENSG00000160949	1867.89	1869.18	1382.59	2260.32	2542.25	4303.44	1706.55	3035.34	-0.830684	0.00262702	0.0416108	TONSL	8	144428775	144444444	-	7111	protein_coding	tonsoku like, DNA repair protein [Source:HGNC Symbol;Acc:HGNC:7801]	-
ENSG00000086712	999.483	1141.73	1324.37	1792.21	2045.7	1502.72	1155.19	1780.21	-0.624121	0.00262717	0.0416108	TXLNG	X	16786427	16844519	+	4460	protein_coding	taxilin gamma [Source:HGNC Symbol;Acc:HGNC:18578]	-
ENSG00000185963	1469.83	1628.35	1535.55	2017.52	2158.22	2552.73	1544.58	2242.82	-0.538052	0.00263947	0.0417097	BICD2	9	92711363	92764812	-	6427	protein_coding	BICD cargo adaptor 2 [Source:HGNC Symbol;Acc:HGNC:17208]	-
ENSG00000259781	452.996	421.21	407.573	597.745	742.962	586.737	427.26	642.481	-0.588971	0.0026453	0.0417097	HMGB1P6	15	71164770	71165415	-	646	processed_pseudogene	high mobility group box 1 pseudogene 6 [Source:HGNC Symbol;Acc:HGNC:4998]	-
ENSG00000101407	626.484	617.444	733.236	945.486	979.148	930.758	659.055	951.797	-0.530362	0.0026468	0.0417097	TTI1	20	37983007	38033468	-	4479	protein_coding	TELO2 interacting protein 1 [Source:HGNC Symbol;Acc:HGNC:29029]	-
ENSG00000186871	340.229	383.549	452.968	660.503	643.467	523.42	392.249	609.13	-0.635322	0.00269755	0.042236	ERCC6L	X	72204657	72239047	-	4364	protein_coding	ERCC excision repair 6 like, spindle assembly checkpoint helicase [Source:HGNC Symbol;Acc:HGNC:20794]	-
ENSG00000197472	39.5167	28.7414	39.4744	103.911	106.005	43.2665	35.9108	84.394	-1.2343	0.00270072	0.0422468	ZNF695	1	246945547	247008093	-	3756	protein_coding	zinc finger protein 695 [Source:HGNC Symbol;Acc:HGNC:30954]	zf-C2H2
ENSG00000145982	95.4183	105.055	95.7253	144.035	155.287	214.222	98.7328	171.181	-0.793103	0.00273115	0.0426055	FARS2	6	5261044	5829192	+	4835	protein_coding	phenylalanyl-tRNA synthetase 2, mitochondrial [Source:HGNC Symbol;Acc:HGNC:21062]	-
ENSG00000137801	3.85529	0.991082	0	7.20174	14.8778	18.9951	1.61546	13.6916	-3.07344	0.00273859	0.0426825	THBS1	15	39581079	39599466	+	9158	protein_coding	thrombospondin 1 [Source:HGNC Symbol;Acc:HGNC:11785]	-
ENSG00000143384	10174.1	10006	10853.5	14097.9	14887.1	13654.3	10344.5	14213.1	-0.458369	0.00276169	0.0429638	MCL1	1	150574551	150579738	-	4371	protein_coding	MCL1, BCL2 family apoptosis regulator [Source:HGNC Symbol;Acc:HGNC:6943]	-
ENSG00000275294	6.74675	9.91082	5.92116	24.6917	35.3349	16.8845	7.52624	25.637	-1.77323	0.00277028	0.0430581	LINC02340	13	27178263	27251288	-	1098	lincRNA	long intergenic non-protein coding RNA 2340 [Source:HGNC Symbol;Acc:HGNC:53260]	-
ENSG00000166166	124.333	159.564	73.0276	160.496	240.835	364.072	118.975	255.134	-1.10028	0.0027873	0.0432493	TRMT61A	14	103529184	103537073	+	3229	protein_coding	tRNA methyltransferase 61A [Source:HGNC Symbol;Acc:HGNC:23790]	-
ENSG00000267500	28.9146	24.7771	22.6978	56.5851	54.862	50.6535	25.4632	54.0336	-1.08519	0.00280136	0.0434224	ZNF887P	19	11648364	11652877	+	1407	transcribed_unprocessed_pseudogene	zinc finger protein 887, pseudogene [Source:HGNC Symbol;Acc:HGNC:38700]	-
ENSG00000101447	570.582	571.855	684.88	775.731	969.849	1043.67	609.106	929.751	-0.610201	0.00281754	0.0435939	FAM83D	20	38926312	38953106	+	2475	protein_coding	family with sequence similarity 83 member D [Source:HGNC Symbol;Acc:HGNC:16122]	-
ENSG00000113569	1479.47	1501.49	2020.1	2792.22	2989.52	2130.61	1667.02	2637.45	-0.661985	0.00284293	0.0437482	NUP155	5	37288137	37371181	-	9233	protein_coding	nucleoporin 155 [Source:HGNC Symbol;Acc:HGNC:8063]	-
ENSG00000136891	1041.89	1098.12	1494.1	2168.75	2085.69	1567.09	1211.37	1940.51	-0.679908	0.00285455	0.0438874	TEX10	9	100302077	100352939	-	7261	protein_coding	testis expressed 10 [Source:HGNC Symbol;Acc:HGNC:25988]	-
ENSG00000080986	391.312	366.7	427.31	702.684	684.381	484.374	395.107	623.813	-0.65921	0.00286055	0.04394	NDC80	18	2571511	2616635	+	3600	protein_coding	NDC80, kinetochore complex component [Source:HGNC Symbol;Acc:HGNC:16909]	-
ENSG00000183814	248.666	268.583	319.742	578.197	534.672	330.303	278.997	481.058	-0.786429	0.0028825	0.0441974	LIN9	1	226231149	226309869	-	4442	protein_coding	lin-9 DREAM MuvB core complex component [Source:HGNC Symbol;Acc:HGNC:30830]	-
ENSG00000104687	1312.73	1523.29	1423.05	1854.96	2093.13	2100.01	1419.69	2016.03	-0.506008	0.00291652	0.0445326	GSR	8	30678061	30727999	-	3760	protein_coding	glutathione-disulfide reductase [Source:HGNC Symbol;Acc:HGNC:4623]	-
ENSG00000235173	690.096	774.035	620.734	864.209	1086.08	1615.64	694.955	1188.64	-0.774181	0.00291743	0.0445326	HGH1	8	144137769	144140843	+	2814	protein_coding	HGH1 homolog [Source:HGNC Symbol;Acc:HGNC:24161]	-
ENSG00000113212	11.5659	6.93758	1.97372	17.4899	28.8258	32.7137	6.82572	26.3432	-1.94548	0.00293657	0.0447447	PCDHB7	5	141172619	141176383	+	3765	protein_coding	protocadherin beta 7 [Source:HGNC Symbol;Acc:HGNC:8692]	-
ENSG00000163002	212.041	237.86	285.202	478.401	414.72	317.64	245.034	403.587	-0.720272	0.00295057	0.0449178	NUP35	2	183117513	183161680	+	4046	protein_coding	nucleoporin 35 [Source:HGNC Symbol;Acc:HGNC:29797]	-
ENSG00000177917	343.121	314.173	404.612	584.37	547.691	483.319	353.969	538.46	-0.605361	0.00298198	0.0452745	ARL6IP6	2	152717893	152761253	+	3349	protein_coding	ADP ribosylation factor like GTPase 6 interacting protein 6 [Source:HGNC Symbol;Acc:HGNC:24048]	-
ENSG00000170860	649.616	710.606	759.882	1117.3	1237.65	876.939	706.701	1077.3	-0.608577	0.00299522	0.045435	LSM3	3	14178358	14201119	+	3815	protein_coding	LSM3 homolog, U6 small nuclear RNA and mRNA degradation associated [Source:HGNC Symbol;Acc:HGNC:17874]	-
ENSG00000100276	5.78293	4.95541	3.94744	15.4323	17.6674	24.2715	4.89526	19.1237	-1.96334	0.00301265	0.0456587	RASL10A	22	29312933	29319679	-	2240	protein_coding	RAS like family 10 member A [Source:HGNC Symbol;Acc:HGNC:16954]	-
ENSG00000112759	1172.97	1087.22	1082.58	1394.05	1643.07	2083.13	1114.26	1706.75	-0.615064	0.00304601	0.0461234	SLC29A1	6	44219505	44234151	+	4408	protein_coding	solute carrier family 29 member 1 (Augustine blood group) [Source:HGNC Symbol;Acc:HGNC:11003]	-
ENSG00000111877	130.116	135.778	148.029	224.283	261.292	187.84	137.974	224.472	-0.703358	0.0030643	0.046359	MCM9	6	118813442	118935162	-	12496	protein_coding	minichromosome maintenance 9 homologous recombination repair factor [Source:HGNC Symbol;Acc:HGNC:21484]	-
ENSG00000163319	132.044	130.823	153.95	298.358	193.412	215.277	138.939	235.682	-0.761772	0.00307036	0.0464096	MRPS18C	4	83455932	83469735	+	4866	protein_coding	mitochondrial ribosomal protein S18C [Source:HGNC Symbol;Acc:HGNC:16633]	-
ENSG00000132591	765.274	795.839	771.724	972.235	1178.14	1256.84	777.612	1135.74	-0.546534	0.00308148	0.0465177	ERAL1	17	28854938	28861067	+	2318	protein_coding	Era like 12S mitochondrial rRNA chaperone 1 [Source:HGNC Symbol;Acc:HGNC:3424]	-
ENSG00000114859	209.149	216.056	225.991	311.733	304.996	389.399	217.065	335.376	-0.627103	0.00308297	0.0465177	CLCN2	3	184346185	184361651	-	8523	protein_coding	chloride voltage-gated channel 2 [Source:HGNC Symbol;Acc:HGNC:2020]	-
ENSG00000198890	309.387	386.522	303.953	445.479	503.987	679.601	333.287	543.022	-0.704025	0.00311123	0.0468429	PRMT6	1	107056679	107067636	+	4335	protein_coding	protein arginine methyltransferase 6 [Source:HGNC Symbol;Acc:HGNC:18241]	-
ENSG00000100028	855.874	723.49	792.448	1002.07	1201.39	1335.99	790.604	1179.81	-0.577458	0.00311271	0.0468429	SNRPD3	22	24555503	24609980	+	2544	protein_coding	small nuclear ribonucleoprotein D3 polypeptide [Source:HGNC Symbol;Acc:HGNC:11160]	-
ENSG00000258976	39.5167	67.3936	62.1721	121.401	101.355	98.1412	56.3608	106.966	-0.925063	0.00311278	0.0468429	AC013451.2	14	74614693	74616647	-	717	lincRNA	novel transcript	-
ENSG00000197170	1674.16	1929.64	2602.35	3736.68	3917.52	2612.88	2068.71	3422.36	-0.726345	0.00312805	0.0469484	PSMD12	17	67337916	67366627	-	5364	protein_coding	proteasome 26S subunit, non-ATPase 12 [Source:HGNC Symbol;Acc:HGNC:9557]	-
ENSG00000120705	2541.6	2724.49	3089.86	4073.1	4382.45	3600.62	2785.31	4018.73	-0.528974	0.00314704	0.0471918	ETF1	5	138506095	138543300	-	4601	protein_coding	eukaryotic translation termination factor 1 [Source:HGNC Symbol;Acc:HGNC:3477]	-
ENSG00000119326	1403.32	1583.75	2022.07	3154.36	3201.53	1991.32	1669.72	2782.4	-0.736837	0.00317068	0.0473794	CTNNAL1	9	108942569	109013529	-	3131	protein_coding	catenin alpha like 1 [Source:HGNC Symbol;Acc:HGNC:2512]	-
ENSG00000153187	6996.38	7111.02	7615.59	9207.94	10294.5	10668.9	7241	10057.1	-0.473962	0.00317641	0.0474191	HNRNPU	1	244840638	244864560	-	22512	protein_coding	heterogeneous nuclear ribonucleoprotein U [Source:HGNC Symbol;Acc:HGNC:5048]	-
ENSG00000160392	239.992	248.762	186.516	284.983	375.666	533.973	225.09	398.207	-0.822658	0.00319016	0.0475454	C19orf47	19	40319536	40348527	-	4875	protein_coding	chromosome 19 open reading frame 47 [Source:HGNC Symbol;Acc:HGNC:26723]	-
ENSG00000180139	0.963822	1.98216	0	7.20174	16.7376	8.44225	0.981995	10.7939	-3.46488	0.00321765	0.047841	ACTA2-AS1	10	88932390	88940820	+	3183	antisense	ACTA2 antisense RNA 1 [Source:HGNC Symbol;Acc:HGNC:45169]	-
ENSG00000185627	1220.2	1220.02	1242.46	1620.39	1660.74	1887.9	1227.56	1723.01	-0.489055	0.00322935	0.0478527	PSMD13	11	236546	252984	+	4767	protein_coding	proteasome 26S subunit, non-ATPase 13 [Source:HGNC Symbol;Acc:HGNC:9558]	-
ENSG00000069329	1051.53	1108.03	1356.93	1914.63	1888.56	1497.44	1172.16	1766.88	-0.59216	0.00327359	0.0484026	VPS35	16	46656132	46689518	-	9733	protein_coding	VPS35, retromer complex component [Source:HGNC Symbol;Acc:HGNC:13487]	-
ENSG00000173473	2159.92	2295.35	2423.73	3173.91	3424.69	2999.11	2293	3199.24	-0.480575	0.00328917	0.0485538	SMARCC1	3	47585272	47782106	-	7645	protein_coding	SWI/SNF related, matrix associated, actin dependent regulator of chromatin subfamily c member 1 [Source:HGNC Symbol;Acc:HGNC:11104]	MYB
ENSG00000147872	257.34	272.548	298.031	388.894	432.387	404.173	275.973	408.485	-0.566124	0.00329512	0.0485995	PLIN2	9	19108375	19149290	-	5086	protein_coding	perilipin 2 [Source:HGNC Symbol;Acc:HGNC:248]	-
ENSG00000136699	1483.32	1604.56	1234.56	1818.95	2207.5	2716.29	1440.81	2247.58	-0.641442	0.00333547	0.0490671	SMPD4	2	130151392	130182750	-	7375	protein_coding	sphingomyelin phosphodiesterase 4 [Source:HGNC Symbol;Acc:HGNC:32949]	-
ENSG00000170161	3.85529	5.94649	3.94744	22.634	18.5973	13.7187	4.58307	18.3167	-2.00084	0.00335431	0.0492591	AL512625.1	9	62897449	62900104	+	2541	lincRNA	uncharacterized LOC728673 [Source:NCBI gene;Acc:728673]	-
ENSG00000181085	168.669	112.983	109.541	177.986	214.799	386.233	130.398	259.673	-0.992768	0.00340322	0.0498057	MAPK15	8	143716259	143722458	+	3056	protein_coding	mitogen-activated protein kinase 15 [Source:HGNC Symbol;Acc:HGNC:24667]	-
ENSG00000157349	326.736	372.647	280.268	462.969	482.6	545.581	326.55	497.05	-0.60594	0.00340683	0.0498157	DDX19B	16	70289663	70335283	+	4522	protein_coding	DEAD-box helicase 19B [Source:HGNC Symbol;Acc:HGNC:2742]	-

## Sheet: up
gene_id	RKO_OE1	RKO_OE2	RKO_OE3	RKO_EV1	RKO_EV2	RKO_EV3	RKO_OE	RKO_EV	log2FoldChange	pvalue	padj	gene_name	gene_chr	gene_start	gene_end	gene_strand	gene_length	gene_biotype	gene_description	tf_family
ENSG00000127329	931.052	785.928	903.963	49.3834	39.9842	30.6032	873.648	39.9902	4.44809	2.5027e-71	1.42112e-67	PTPRB	12	70515866	70637440	-	14542	protein_coding	protein tyrosine phosphatase, receptor type B [Source:HGNC Symbol;Acc:HGNC:9665]	-
ENSG00000123095	1253.93	1258.67	1505.95	150.208	164.586	157.237	1339.52	157.344	3.08923	4.29845e-57	1.8306e-53	BHLHE41	12	26120026	26125127	-	3948	protein_coding	basic helix-loop-helix family member e41 [Source:HGNC Symbol;Acc:HGNC:16617]	bHLH
ENSG00000165023	31073.6	28378.7	22596.1	0	0	0	27349.5	0	17.1773	1.24189e-46	3.52593e-43	DIRAS2	9	90609832	90643105	-	4686	protein_coding	DIRAS family GTPase 2 [Source:HGNC Symbol;Acc:HGNC:19323]	-
ENSG00000275216	5485.11	4943.52	7520.85	615.235	687.17	482.264	5983.16	594.89	3.32981	1.84539e-45	4.4909e-42	AL161431.1	13	109269634	109278512	+	5087	lincRNA	novel transcript	-
ENSG00000137936	1354.17	1370.67	1297.72	158.438	171.095	226.886	1340.85	185.473	2.85492	5.81028e-43	1.23723e-39	BCAR3	1	93561786	93847150	-	6866	protein_coding	BCAR3, NSP family adaptor protein [Source:HGNC Symbol;Acc:HGNC:973]	-
ENSG00000180263	1200.92	1071.36	1413.18	155.352	162.726	93.9201	1228.49	137.333	3.15927	3.01667e-35	4.67173e-32	FGD6	12	95076749	95217482	-	10044	protein_coding	FYVE, RhoGEF and PH domain containing 6 [Source:HGNC Symbol;Acc:HGNC:21740]	-
ENSG00000153233	472.273	502.479	550.667	61.7292	58.5815	30.6032	508.473	50.3046	3.33349	9.60416e-33	1.36339e-29	PTPRR	12	70638073	70920843	-	5142	protein_coding	protein tyrosine phosphatase, receptor type R [Source:HGNC Symbol;Acc:HGNC:9680]	-
ENSG00000172137	12645.3	12262.7	9982.08	1272.65	1771.39	2120.06	11630	1721.37	2.75625	2.28866e-32	2.99903e-29	CALB2	16	71358713	71390438	+	1703	protein_coding	calbindin 2 [Source:HGNC Symbol;Acc:HGNC:1435]	-
ENSG00000138119	5330.9	5478.7	5562.93	1552.49	1672.83	1532.27	5457.51	1585.86	1.78286	1.07697e-30	1.31044e-27	MYOF	10	93306429	93482317	-	8473	protein_coding	myoferlin [Source:HGNC Symbol;Acc:HGNC:3656]	-
ENSG00000131746	1566.21	1714.57	1483.25	347.741	354.279	416.836	1588.01	372.952	2.09056	5.11528e-30	5.80925e-27	TNS4	17	40475828	40501597	-	4847	protein_coding	tensin 4 [Source:HGNC Symbol;Acc:HGNC:24352]	-
ENSG00000124813	1227.91	1124.88	1269.1	312.761	263.152	292.313	1207.3	289.409	2.06122	1.96345e-29	2.09046e-26	RUNX2	6	45328157	45664349	+	8192	protein_coding	runt related transcription factor 2 [Source:HGNC Symbol;Acc:HGNC:10472]	Runt
ENSG00000075213	1454.41	1534.2	1912.53	301.444	287.328	187.84	1633.71	258.871	2.65706	3.37563e-28	3.38258e-25	SEMA3A	7	83955777	84492724	-	9371	protein_coding	semaphorin 3A [Source:HGNC Symbol;Acc:HGNC:10723]	-
ENSG00000049759	2372.93	2086.23	2439.52	591.572	667.643	614.174	2299.56	624.463	1.88043	2.25721e-27	2.13619e-24	NEDD4L	18	58044367	58401540	+	17455	protein_coding	neural precursor cell expressed, developmentally down-regulated 4-like, E3 ubiquitin protein ligase [Source:HGNC Symbol;Acc:HGNC:7728]	-
ENSG00000261780	285.291	338.95	347.374	60.7004	54.862	54.8746	323.872	56.8124	2.51146	1.91415e-25	1.71619e-22	LINC02582	18	73324941	73349878	+	2275	processed_transcript	long intergenic non-protein coding RNA 2582 [Source:HGNC Symbol;Acc:HGNC:53792]	-
ENSG00000021355	4920.31	5116.96	5392.2	1512.37	1710.02	1389.81	5143.16	1537.4	1.74196	2.09915e-24	1.78795e-21	SERPINB1	6	2832332	2842006	-	3094	protein_coding	serpin family B member 1 [Source:HGNC Symbol;Acc:HGNC:3311]	-
ENSG00000153993	242.883	256.69	382.901	38.0664	28.8258	16.8845	294.158	27.9256	3.39456	3.54489e-23	2.74487e-20	SEMA3D	7	84995553	85186855	-	8062	protein_coding	semaphorin 3D [Source:HGNC Symbol;Acc:HGNC:10726]	-
ENSG00000169429	271.798	212.092	266.452	24.6917	34.405	12.6634	250.114	23.92	3.37551	5.54165e-23	4.10444e-20	CXCL8	4	73740506	73743716	+	2274	protein_coding	C-X-C motif chemokine ligand 8 [Source:HGNC Symbol;Acc:HGNC:6025]	-
ENSG00000101236	2523.29	2500.5	2743.47	832.316	902.899	779.853	2589.08	838.356	1.62654	2.72101e-22	1.93135e-19	RNF24	20	3927309	4015582	-	7668	protein_coding	ring finger protein 24 [Source:HGNC Symbol;Acc:HGNC:13779]	-
ENSG00000265972	4828.75	4515.37	4693.5	1509.28	1571.47	1234.68	4679.21	1438.48	1.70154	6.10455e-22	4.15964e-19	TXNIP	1	145992435	145996600	-	3625	protein_coding	thioredoxin interacting protein [Source:HGNC Symbol;Acc:HGNC:16952]	-
ENSG00000198959	196.62	204.163	167.766	11.317	8.36879	26.382	189.516	15.356	3.64021	6.44935e-21	4.06906e-18	TGM2	20	38127387	38166578	-	8036	protein_coding	transglutaminase 2 [Source:HGNC Symbol;Acc:HGNC:11778]	-
ENSG00000137203	1560.43	1417.25	1295.75	368.318	444.476	442.163	1424.47	418.319	1.76758	7.3483e-21	4.47065e-18	TFAP2A	6	10393186	10419659	-	8274	protein_coding	transcription factor AP-2 alpha [Source:HGNC Symbol;Acc:HGNC:11742]	AP-2
ENSG00000257329	133.007	134.787	173.687	19.5476	14.8778	14.7739	147.161	16.3998	3.16733	4.36809e-20	2.40033e-17	AC011611.2	12	75964440	75967062	+	358	lincRNA	novel transcript	-
ENSG00000157227	4963.68	4868.2	3325.72	555.563	599.763	1032.07	4385.86	729.13	2.58894	6.2485e-20	3.32635e-17	MMP14	14	22836557	22849027	+	4464	protein_coding	matrix metallopeptidase 14 [Source:HGNC Symbol;Acc:HGNC:7160]	-
ENSG00000122861	9389.55	8671.97	7482.37	2649.21	2860.27	3009.66	8514.63	2839.71	1.58421	1.54138e-19	7.95679e-17	PLAU	10	73909177	73917497	+	2950	protein_coding	plasminogen activator, urokinase [Source:HGNC Symbol;Acc:HGNC:9052]	-
ENSG00000118503	745.034	511.398	449.021	122.43	113.444	121.357	568.485	119.077	2.25579	1.5602e-18	7.59373e-16	TNFAIP3	6	137867188	137883312	+	5051	protein_coding	TNF alpha induced protein 3 [Source:HGNC Symbol;Acc:HGNC:11896]	-
ENSG00000276953	778.768	721.508	676.985	256.176	244.555	234.273	725.754	245.001	1.56667	2.96464e-17	1.40285e-14	TRBV12-4	7	142563740	142564245	+	406	TR_V_gene	T cell receptor beta variable 12-4 [Source:HGNC Symbol;Acc:HGNC:12186]	-
ENSG00000166949	2732.43	2637.27	2364.51	782.932	927.076	983.523	2578.07	897.843	1.52175	5.93521e-17	2.7326e-14	SMAD3	15	67063763	67195195	+	9113	protein_coding	SMAD family member 3 [Source:HGNC Symbol;Acc:HGNC:6769]	MH1
ENSG00000169247	489.621	592.667	577.313	175.928	178.534	169.9	553.2	174.788	1.66185	8.24011e-17	3.69396e-14	SH3TC2	5	148923639	149063163	-	15165	protein_coding	SH3 domain and tetratricopeptide repeats 2 [Source:HGNC Symbol;Acc:HGNC:29427]	-
ENSG00000154133	578.293	547.077	451.982	109.055	103.215	166.735	525.784	126.335	2.05928	9.44511e-16	4.02244e-13	ROBO4	11	124883691	124898500	-	7033	protein_coding	roundabout guidance receptor 4 [Source:HGNC Symbol;Acc:HGNC:17985]	-
ENSG00000118473	201.439	262.637	324.677	49.3834	37.1946	16.8845	262.917	34.4875	2.92765	1.19201e-15	4.95264e-13	SGIP1	1	66533383	66748299	+	10477	protein_coding	SH3 domain GRB2 like endophilin interacting protein 1 [Source:HGNC Symbol;Acc:HGNC:25412]	-
ENSG00000235385	201.439	153.618	214.148	38.0664	41.8439	27.4373	189.735	35.7825	2.40276	1.73742e-15	7.04688e-13	LINC02154	X	13266048	13303452	-	1557	lincRNA	long intergenic non-protein coding RNA 2154 [Source:HGNC Symbol;Acc:HGNC:53015]	-
ENSG00000035403	7179.51	6952.44	7804.08	3109.1	3189.44	2795.44	7312.01	3031.32	1.27026	5.74181e-15	2.22299e-12	VCL	10	73995193	74121363	+	9992	protein_coding	vinculin [Source:HGNC Symbol;Acc:HGNC:12665]	-
ENSG00000164938	1169.12	964.323	1208.9	359.058	380.315	254.323	1114.11	331.232	1.7492	9.15506e-15	3.31822e-12	TP53INP1	8	94925972	94949411	-	5676	protein_coding	tumor protein p53 inducible nuclear protein 1 [Source:HGNC Symbol;Acc:HGNC:18022]	-
ENSG00000258623	300.712	275.521	191.451	45.2681	54.862	64.3722	255.895	54.8341	2.22312	1.48492e-14	5.26994e-12	AL121820.1	14	68683411	68685565	-	461	antisense	novel transcript, antisense to RAD51L1	-
ENSG00000147065	16993.1	16468.8	15823.3	6293.29	7370.11	7244.51	16428.4	6969.3	1.23709	1.9346e-14	6.59117e-12	MSN	X	65588377	65741931	+	5971	protein_coding	moesin [Source:HGNC Symbol;Acc:HGNC:7373]	-
ENSG00000178150	402.877	392.469	359.217	143.006	113.444	108.694	384.854	121.715	1.66126	6.00831e-14	1.93116e-11	ZNF114	19	48270102	48287608	+	2993	protein_coding	zinc finger protein 114 [Source:HGNC Symbol;Acc:HGNC:12894]	zf-C2H2
ENSG00000183486	68.4313	90.1885	104.607	8.23056	13.0181	7.38697	87.7423	9.54522	3.18848	2.33802e-13	7.11216e-11	MX2	21	41361943	41409390	+	13047	protein_coding	MX dynamin like GTPase 2 [Source:HGNC Symbol;Acc:HGNC:7533]	-
ENSG00000026508	4079.86	4068.39	4171.45	1697.55	1988.98	1787.65	4106.57	1824.73	1.17012	4.70183e-13	1.33493e-10	CD44	11	35138870	35232402	+	10004	protein_coding	CD44 molecule (Indian blood group) [Source:HGNC Symbol;Acc:HGNC:1681]	-
ENSG00000119138	741.179	578.792	600.01	208.851	239.905	168.845	639.994	205.867	1.63515	4.99588e-13	1.39516e-10	KLF9	9	70384597	70414624	-	5175	protein_coding	Kruppel like factor 9 [Source:HGNC Symbol;Acc:HGNC:1123]	zf-C2H2
ENSG00000163683	528.174	487.613	569.418	202.678	172.955	135.076	528.402	170.236	1.6336	5.59943e-13	1.53849e-10	SMIM14	4	39546330	39639090	-	6721	protein_coding	small integral membrane protein 14 [Source:HGNC Symbol;Acc:HGNC:27321]	-
ENSG00000124374	496.368	431.121	426.323	136.833	165.516	169.9	451.271	157.416	1.51922	6.60508e-13	1.78599e-10	PAIP2B	2	71182739	71227083	-	6279	protein_coding	poly(A) binding protein interacting protein 2B [Source:HGNC Symbol;Acc:HGNC:29200]	-
ENSG00000234745	1721.39	1539.15	1115.15	355.972	412.86	526.586	1458.56	431.806	1.75638	7.15211e-13	1.90369e-10	HLA-B	6	31269491	31357188	-	3051	protein_coding	major histocompatibility complex, class I, B [Source:HGNC Symbol;Acc:HGNC:4932]	-
ENSG00000115363	714.192	715.561	762.842	301.444	306.855	251.157	730.865	286.486	1.35049	9.86627e-13	2.54654e-10	EVA1A	2	75469302	75569722	-	2744	protein_coding	eva-1 homolog A, regulator of programmed cell death [Source:HGNC Symbol;Acc:HGNC:25816]	-
ENSG00000147689	168.669	191.279	136.187	19.5476	36.2647	40.1007	165.378	31.971	2.36981	1.51517e-12	3.85237e-10	FAM83A	8	123178960	123210079	+	6317	protein_coding	family with sequence similarity 83 member A [Source:HGNC Symbol;Acc:HGNC:28210]	-
ENSG00000156463	181.198	122.894	142.108	33.9511	28.8258	35.8796	148.733	32.8855	2.18019	2.15027e-12	5.30866e-10	SH3RF2	5	145936579	146081791	+	7232	protein_coding	SH3 domain containing ring finger 2 [Source:HGNC Symbol;Acc:HGNC:26299]	-
ENSG00000243420	57.8293	56.4917	58.2247	4.11528	4.64933	1.05528	57.5152	3.2733	4.11355	5.7208e-12	1.33498e-09	RN7SL734P	12	75957833	75958130	-	298	misc_RNA	RNA, 7SL, cytoplasmic 734, pseudogene [Source:HGNC Symbol;Acc:HGNC:46750]	-
ENSG00000111335	76.1419	118.93	133.226	15.4323	21.3869	15.8292	109.433	17.5495	2.63501	7.23432e-12	1.64316e-09	OAS2	12	112978395	113011723	+	6264	protein_coding	2'-5'-oligoadenylate synthetase 2 [Source:HGNC Symbol;Acc:HGNC:8087]	-
ENSG00000258077	440.466	492.568	546.72	174.899	173.885	107.639	493.251	152.141	1.69542	1.81841e-11	3.77763e-09	AC078923.1	12	75563202	75984015	-	1385	lincRNA	novel transcript	-
ENSG00000049249	159.031	84.242	132.239	17.4899	26.0362	9.49753	125.171	17.6746	2.81387	2.26465e-11	4.64798e-09	TNFRSF9	1	7915894	7943165	-	6331	protein_coding	TNF receptor superfamily member 9 [Source:HGNC Symbol;Acc:HGNC:11924]	-
ENSG00000164400	83.8525	75.3223	50.3298	3.08646	4.64933	10.5528	69.8349	6.0962	3.53048	2.44581e-11	4.96004e-09	CSF2	5	132073790	132076170	+	787	protein_coding	colony stimulating factor 2 [Source:HGNC Symbol;Acc:HGNC:2434]	-
ENSG00000197249	110.839	88.2063	94.7385	1.02882	13.948	13.7187	97.9281	9.56515	3.34831	2.68743e-11	5.32507e-09	SERPINA1	14	94376747	94390693	-	4902	protein_coding	serpin family A member 1 [Source:HGNC Symbol;Acc:HGNC:8941]	-
ENSG00000274752	333.482	265.61	256.583	93.6227	89.2671	103.418	285.225	95.4358	1.58068	2.85556e-11	5.59132e-09	TRBV12-3	7	142560423	142560931	+	409	TR_V_gene	T cell receptor beta variable 12-3 [Source:HGNC Symbol;Acc:HGNC:12185]	-
ENSG00000180917	5108.25	5626.37	6947.49	2298.38	2340.47	1577.65	5894.04	2072.17	1.50799	3.28726e-11	6.36347e-09	CMTR2	16	71281389	71289715	-	7582	protein_coding	cap methyltransferase 2 [Source:HGNC Symbol;Acc:HGNC:25635]	-
ENSG00000198633	51.0825	57.4828	57.2378	0	0	0	55.2677	0	8.22635	4.05465e-11	7.76078e-09	ZNF534	19	52429187	52452315	+	3279	protein_coding	zinc finger protein 534 [Source:HGNC Symbol;Acc:HGNC:26337]	zf-C2H2
ENSG00000240891	797.081	837.465	873.37	351.857	374.736	273.318	835.972	333.303	1.32578	5.3093e-11	1.00493e-08	PLCXD2	3	111674676	111846447	+	8974	protein_coding	phosphatidylinositol specific phospholipase C X domain containing 2 [Source:HGNC Symbol;Acc:HGNC:26462]	-
ENSG00000089127	91.5631	84.242	76.975	17.4899	12.0882	16.8845	84.26	15.4876	2.4499	5.99899e-11	1.123e-08	OAS1	12	112906777	112933222	+	4947	protein_coding	2'-5'-oligoadenylate synthetase 1 [Source:HGNC Symbol;Acc:HGNC:8086]	-
ENSG00000166473	78.0696	59.4649	48.3561	8.23056	6.50906	6.33169	61.9635	7.02377	3.14298	1.384e-10	2.48173e-08	PKD1L2	16	81100875	81220370	-	18637	polymorphic_pseudogene	polycystin 1 like 2 (gene/pseudogene) [Source:HGNC Symbol;Acc:HGNC:21715]	-
ENSG00000122786	5854.25	5614.48	6444.19	2753.12	2992.31	2318.45	5970.98	2687.96	1.15134	1.99576e-10	3.54144e-08	CALD1	7	134744252	134970728	+	9843	protein_coding	caldesmon 1 [Source:HGNC Symbol;Acc:HGNC:1441]	-
ENSG00000140443	1154.66	1085.24	1124.03	441.364	533.743	543.47	1121.31	506.192	1.14731	2.66919e-10	4.68759e-08	IGF1R	15	98648539	98964530	+	13941	protein_coding	insulin like growth factor 1 receptor [Source:HGNC Symbol;Acc:HGNC:5465]	-
ENSG00000140459	128.188	86.2242	77.9619	18.5188	11.1584	21.1056	97.4581	16.9276	2.53412	2.70758e-10	4.7065e-08	CYP11A1	15	74337759	74367740	-	3491	protein_coding	cytochrome P450 family 11 subfamily A member 1 [Source:HGNC Symbol;Acc:HGNC:2590]	-
ENSG00000100462	2599.43	2511.4	2448.4	1045.28	1195.81	1305.38	2519.74	1182.16	1.09189	3.08113e-10	5.30172e-08	PRMT5	14	22920511	22929585	-	3467	protein_coding	protein arginine methyltransferase 5 [Source:HGNC Symbol;Acc:HGNC:10894]	-
ENSG00000100100	264.087	212.092	160.858	67.9021	53.9322	61.2063	212.346	61.0136	1.80086	4.02812e-10	6.72736e-08	PIK3IP1	22	31281593	31292534	-	3805	protein_coding	phosphoinositide-3-kinase interacting protein 1 [Source:HGNC Symbol;Acc:HGNC:24942]	-
ENSG00000135636	77.1057	82.2598	72.0407	12.3458	15.8077	16.8845	77.1354	15.0127	2.36065	4.45194e-10	7.29219e-08	DYSF	2	71453722	71686768	+	8386	protein_coding	dysferlin [Source:HGNC Symbol;Acc:HGNC:3097]	-
ENSG00000107731	498.296	371.656	316.782	81.2768	80.8983	148.795	395.578	103.657	1.93438	4.54208e-10	7.36899e-08	UNC5B	10	71212570	71302864	+	6841	protein_coding	unc-5 netrin receptor B [Source:HGNC Symbol;Acc:HGNC:12568]	-
ENSG00000162591	276.617	274.53	171.714	36.0087	53.0023	79.1461	240.953	56.0524	2.10552	6.17678e-10	9.83378e-08	MEGF6	1	3489920	3611495	-	7039	protein_coding	multiple EGF like domains 6 [Source:HGNC Symbol;Acc:HGNC:3232]	-
ENSG00000251893	142.646	120.912	143.095	43.2105	31.6154	41.156	135.551	38.6606	1.81351	6.36707e-10	1.00429e-07	RF00156	12	75689152	75689304	-	153	snoRNA		-
ENSG00000184156	76.1419	88.2063	90.7911	17.4899	21.3869	10.5528	85.0464	16.4766	2.35895	7.98012e-10	1.23583e-07	KCNQ3	8	132120858	132481019	-	12646	protein_coding	potassium voltage-gated channel subfamily Q member 3 [Source:HGNC Symbol;Acc:HGNC:6297]	-
ENSG00000065357	3485.18	3284.45	2996.1	1591.59	1651.44	1668.4	3255.24	1637.14	0.991593	9.83325e-10	1.50909e-07	DGKA	12	55927319	55954027	+	10215	protein_coding	diacylglycerol kinase alpha [Source:HGNC Symbol;Acc:HGNC:2849]	-
ENSG00000198756	330.591	331.022	282.242	133.747	126.462	116.081	314.618	125.43	1.32648	1.00125e-09	1.52289e-07	COLGALT2	1	183929854	184037729	-	7806	protein_coding	collagen beta(1-O)galactosyltransferase 2 [Source:HGNC Symbol;Acc:HGNC:16790]	-
ENSG00000285106	1307.91	1407.34	1571.08	652.272	563.498	396.786	1428.77	537.519	1.41011	1.02654e-09	1.54753e-07	AC016831.6	7	130791264	131110161	-	11088	lincRNA	novel transcript	-
ENSG00000088726	189.873	150.645	135.2	50.4122	47.4231	46.4324	158.572	48.0892	1.72172	1.06661e-09	1.59383e-07	TMEM40	3	12733525	12769457	-	3562	protein_coding	transmembrane protein 40 [Source:HGNC Symbol;Acc:HGNC:25620]	-
ENSG00000146278	813.465	665.016	813.172	357.001	343.12	283.871	763.885	327.997	1.21933	1.9418e-09	2.86606e-07	PNRC1	6	89080751	89085160	+	2992	protein_coding	proline rich nuclear receptor coactivator 1 [Source:HGNC Symbol;Acc:HGNC:17278]	-
ENSG00000023445	1881.38	1731.42	2013.19	732.52	751.331	395.731	1875.33	626.527	1.58125	1.95165e-09	2.86606e-07	BIRC3	11	102317450	102339403	+	7518	protein_coding	baculoviral IAP repeat containing 3 [Source:HGNC Symbol;Acc:HGNC:591]	-
ENSG00000196878	18867.8	16620.5	13115.4	4639.98	5088.22	7624.41	16201.2	5784.2	1.48595	2.20445e-09	3.18245e-07	LAMB3	1	209614870	209652466	-	4688	protein_coding	laminin subunit beta 3 [Source:HGNC Symbol;Acc:HGNC:6490]	-
ENSG00000170345	916.594	972.252	621.721	276.753	327.313	338.745	836.856	314.27	1.41292	2.33715e-09	3.34566e-07	FOS	14	75278774	75282230	+	3238	protein_coding	Fos proto-oncogene, AP-1 transcription factor subunit [Source:HGNC Symbol;Acc:HGNC:3796]	TF_bZIP
ENSG00000132274	54.9378	47.572	102.633	11.317	7.43892	5.27641	68.3811	8.01078	3.09307	2.49778e-09	3.5458e-07	TRIM22	11	5689689	5737089	+	6020	protein_coding	tripartite motif containing 22 [Source:HGNC Symbol;Acc:HGNC:16379]	-
ENSG00000258088	325.772	322.102	398.691	151.237	117.163	86.5331	348.855	118.311	1.55955	3.76851e-09	5.26201e-07	AC078820.1	12	75694010	75698816	-	742	lincRNA	novel transcript	-
ENSG00000150054	142.646	163.529	202.306	42.1816	63.2308	47.4877	169.493	50.9667	1.72993	4.68624e-09	6.41101e-07	MPP7	10	28050993	28334486	-	6167	protein_coding	membrane palmitoylated protein 7 [Source:HGNC Symbol;Acc:HGNC:26542]	-
ENSG00000126709	660.218	600.596	423.363	147.121	162.726	245.881	561.392	185.243	1.60059	8.50073e-09	1.11392e-06	IFI6	1	27666061	27672218	-	865	protein_coding	interferon alpha inducible protein 6 [Source:HGNC Symbol;Acc:HGNC:4054]	-
ENSG00000072832	858.765	862.242	759.882	342.597	352.419	440.052	826.963	378.356	1.12858	1.07257e-08	1.39476e-06	CRMP1	4	5748084	5893058	-	5823	protein_coding	collapsin response mediator protein 1 [Source:HGNC Symbol;Acc:HGNC:2365]	-
ENSG00000169891	212.041	185.332	234.873	79.2192	83.6879	54.8746	210.749	72.5939	1.53512	1.20717e-08	1.5579e-06	REPS2	X	16946691	17153280	+	11311	protein_coding	RALBP1 associated Eps domain containing 2 [Source:HGNC Symbol;Acc:HGNC:9963]	-
ENSG00000137959	45.2996	41.6255	45.3955	3.08646	6.50906	0	44.1069	3.19851	3.74392	1.22005e-08	1.56267e-06	IFI44L	1	78619922	78646145	+	10240	protein_coding	interferon induced protein 44 like [Source:HGNC Symbol;Acc:HGNC:17817]	-
ENSG00000088340	1226.94	1101.09	801.33	345.684	318.944	487.54	1043.12	384.056	1.44219	1.29361e-08	1.63234e-06	FER1L4	20	35558737	35607562	-	9067	transcribed_unitary_pseudogene	fer-1 like family member 4, pseudogene [Source:HGNC Symbol;Acc:HGNC:15801]	-
ENSG00000124126	60.7208	35.679	28.6189	3.08646	0.929865	1.05528	41.6729	1.69054	4.63809	1.30897e-08	1.63959e-06	PREX1	20	48624252	48827883	-	7393	protein_coding	phosphatidylinositol-3,4,5-trisphosphate dependent Rac exchange factor 1 [Source:HGNC Symbol;Acc:HGNC:32594]	-
ENSG00000269737	377.818	444.996	411.52	198.562	152.498	122.413	411.445	157.824	1.38214	1.38445e-08	1.70899e-06	AL691432.1	1	1671990	1674397	+	1819	transcribed_processed_pseudogene	ribosomal protein S7 (RPS7) pseudogene	-
ENSG00000164136	143.609	121.903	169.74	52.4698	44.6335	31.6584	145.084	42.9206	1.75561	1.46357e-08	1.79256e-06	IL15	4	141636599	141733987	+	7860	protein_coding	interleukin 15 [Source:HGNC Symbol;Acc:HGNC:5977]	-
ENSG00000130066	2279.44	1829.54	1881.94	965.033	1043.31	880.105	1996.97	962.816	1.05231	1.5183e-08	1.83434e-06	SAT1	X	23783173	23786226	+	2498	protein_coding	spermidine/spermine N1-acetyltransferase 1 [Source:HGNC Symbol;Acc:HGNC:10540]	-
ENSG00000005187	132.044	118.93	142.108	40.124	49.2829	39.0454	131.027	42.8174	1.61071	1.76755e-08	2.08852e-06	ACSM3	16	20610243	20797581	+	7822	protein_coding	acyl-CoA synthetase medium chain family member 3 [Source:HGNC Symbol;Acc:HGNC:10522]	-
ENSG00000020577	1404.29	1309.22	1285.88	612.148	599.763	746.084	1333.13	652.665	1.03078	1.77773e-08	2.08852e-06	SAMD4A	14	54567097	54793315	+	12170	protein_coding	sterile alpha motif domain containing 4A [Source:HGNC Symbol;Acc:HGNC:23023]	-
ENSG00000222047	328.663	323.093	240.794	113.17	98.5657	129.8	297.517	113.845	1.38752	1.94789e-08	2.27276e-06	C10orf55	10	73909969	73922777	-	2514	protein_coding	chromosome 10 open reading frame 55 [Source:HGNC Symbol;Acc:HGNC:31008]	-
ENSG00000166833	2240.89	2090.19	2078.33	1007.22	1037.73	1219.91	2136.47	1088.28	0.973343	1.97766e-08	2.2918e-06	NAV2	11	19350724	20121598	+	14673	protein_coding	neuron navigator 2 [Source:HGNC Symbol;Acc:HGNC:15997]	-
ENSG00000018408	1439.95	1545.1	1798.06	735.607	768.069	512.867	1594.37	672.181	1.24564	2.03447e-08	2.34171e-06	WWTR1	3	149517235	149736714	-	8413	protein_coding	WW domain containing transcription regulator 1 [Source:HGNC Symbol;Acc:HGNC:24042]	-
ENSG00000197467	90.5992	109.019	76.975	22.634	14.8778	28.4926	92.1978	22.0015	2.07461	2.44983e-08	2.78219e-06	COL13A1	10	69801867	69964275	+	5888	protein_coding	collagen type XIII alpha 1 chain [Source:HGNC Symbol;Acc:HGNC:2190]	-
ENSG00000177311	2257.27	2373.64	2916.17	1160.51	1258.11	874.828	2515.69	1097.82	1.19605	2.77305e-08	3.06746e-06	ZBTB38	3	141324213	141449792	+	14243	protein_coding	zinc finger and BTB domain containing 38 [Source:HGNC Symbol;Acc:HGNC:26636]	ZBTB
ENSG00000258168	39.5167	38.6522	34.5401	3.08646	2.7896	4.22113	37.5697	3.36573	3.48884	2.83024e-08	3.11053e-06	AC025569.1	12	70468080	70543040	+	6368	antisense	uncharacterized LOC105369827 [Source:NCBI gene;Acc:105369827]	-
ENSG00000258245	131.08	134.787	138.16	51.441	23.2466	37.9901	134.676	37.5593	1.84775	2.94617e-08	3.20016e-06	RPL10P13	12	75688794	75689096	-	303	processed_pseudogene	ribosomal protein L10 pseudogene 13 [Source:HGNC Symbol;Acc:HGNC:52346]	-
ENSG00000171606	56.8655	60.456	40.4612	9.25938	9.29865	3.16584	52.5942	7.24129	2.84941	3.44748e-08	3.67049e-06	ZNF274	19	58183029	58213562	+	8333	protein_coding	zinc finger protein 274 [Source:HGNC Symbol;Acc:HGNC:13068]	zf-C2H2
ENSG00000100342	65.5399	57.4828	56.251	8.23056	10.2285	15.8292	59.7579	11.4294	2.39159	3.83922e-08	4.0371e-06	APOL1	22	36253010	36267530	+	3519	protein_coding	apolipoprotein L1 [Source:HGNC Symbol;Acc:HGNC:618]	-
ENSG00000084710	157.103	130.823	120.397	51.441	45.5634	36.9349	136.108	44.6464	1.60736	4.21219e-08	4.34876e-06	EFR3B	2	25042130	25159137	+	10591	protein_coding	EFR3 homolog B [Source:HGNC Symbol;Acc:HGNC:29155]	-
ENSG00000261821	38.5529	43.6076	34.5401	4.11528	2.7896	5.27641	38.9002	4.06043	3.27284	4.44958e-08	4.56618e-06	AC090826.1	15	74365435	74371211	+	4946	antisense	novel transcript, antisense to CYP11A1	-
ENSG00000153714	284.327	207.136	224.017	68.931	103.215	86.5331	238.494	86.2264	1.46599	4.50383e-08	4.56683e-06	LURAP1L	9	12775021	12822131	+	2132	protein_coding	leucine rich adaptor protein 1 like [Source:HGNC Symbol;Acc:HGNC:31452]	-
ENSG00000203727	221.679	234.887	231.912	103.911	93.9164	68.5933	229.492	88.8068	1.36836	4.78268e-08	4.82089e-06	SAMD5	6	147508927	147737547	+	6320	protein_coding	sterile alpha motif domain containing 5 [Source:HGNC Symbol;Acc:HGNC:21180]	-
ENSG00000134321	93.4907	113.974	139.147	37.0375	36.2647	31.6584	115.537	34.9869	1.72216	5.14016e-08	5.15075e-06	RSAD2	2	6865806	6898239	+	4834	protein_coding	radical S-adenosyl methionine domain containing 2 [Source:HGNC Symbol;Acc:HGNC:30908]	-
ENSG00000267279	484.802	498.514	422.376	210.908	217.588	239.549	468.564	222.682	1.07359	6.03468e-08	6.01174e-06	AC090409.1	18	61585746	61606916	-	1199	lincRNA	novel transcript	-
ENSG00000103021	350.831	381.567	356.256	168.727	178.534	174.121	362.885	173.794	1.06183	7.39453e-08	7.19805e-06	CCDC113	16	58231157	58283836	+	5927	protein_coding	coiled-coil domain containing 113 [Source:HGNC Symbol;Acc:HGNC:25002]	-
ENSG00000188177	205.294	211.101	263.491	99.7956	85.5476	61.2063	226.629	82.1832	1.46225	8.80903e-08	8.43044e-06	ZC3H6	2	112275594	112340063	+	11803	protein_coding	zinc finger CCCH-type containing 6 [Source:HGNC Symbol;Acc:HGNC:24762]	-
ENSG00000091136	4239.85	3955.41	4200.07	2314.85	2353.49	2381.77	4131.78	2350.04	0.814088	9.2828e-08	8.78514e-06	LAMB1	7	107923799	108003255	-	8140	protein_coding	laminin subunit beta 1 [Source:HGNC Symbol;Acc:HGNC:6486]	-
ENSG00000185745	431.792	490.586	478.627	231.485	213.869	151.961	467.002	199.105	1.22902	9.90179e-08	9.31917e-06	IFIT1	10	89392546	89406486	+	4613	protein_coding	interferon induced protein with tetratricopeptide repeats 1 [Source:HGNC Symbol;Acc:HGNC:5407]	-
ENSG00000185885	134.935	124.876	86.8436	14.4035	26.0362	40.1007	115.552	26.8468	2.10809	1.05449e-07	9.86994e-06	IFITM1	11	313506	315272	+	1080	protein_coding	interferon induced transmembrane protein 1 [Source:HGNC Symbol;Acc:HGNC:5412]	-
ENSG00000106537	513.717	546.086	720.407	271.609	280.819	233.217	593.404	261.882	1.17953	1.10469e-07	1.02833e-05	TSPAN13	7	16753535	16784536	+	2224	protein_coding	tetraspanin 13 [Source:HGNC Symbol;Acc:HGNC:21643]	-
ENSG00000136826	1426.46	1390.49	1207.92	484.574	648.116	713.37	1341.62	615.354	1.12448	1.22917e-07	1.13183e-05	KLF4	9	107484852	107490482	-	3659	protein_coding	Kruppel like factor 4 [Source:HGNC Symbol;Acc:HGNC:6348]	zf-C2H2
ENSG00000076067	3406.15	3295.35	3466.84	1877.6	2011.3	1890.01	3389.44	1926.3	0.815146	1.27312e-07	1.166e-05	RBMS2	12	56521929	56596196	+	8808	protein_coding	RNA binding motif single stranded interacting protein 2 [Source:HGNC Symbol;Acc:HGNC:9909]	-
ENSG00000178695	287.219	339.941	417.441	150.208	156.217	132.965	348.201	146.464	1.24853	1.31787e-07	1.20053e-05	KCTD12	13	76880166	76886390	-	6225	protein_coding	potassium channel tetramerization domain containing 12 [Source:HGNC Symbol;Acc:HGNC:14678]	-
ENSG00000091592	80.961	66.4025	45.3955	2.05764	2.7896	15.8292	64.253	6.89215	3.24042	1.56954e-07	1.40595e-05	NLRP1	17	5499427	5619424	-	12808	protein_coding	NLR family pyrin domain containing 1 [Source:HGNC Symbol;Acc:HGNC:14374]	-
ENSG00000272068	638.05	663.034	488.495	252.061	249.204	306.032	596.526	269.099	1.14903	1.57638e-07	1.40595e-05	AL365181.2	1	156637783	156641004	-	3222	lincRNA	novel transcript	-
ENSG00000259038	98.3098	62.4382	51.3167	14.4035	12.0882	17.9398	70.6882	14.8105	2.26024	1.97779e-07	1.73668e-05	AL121820.2	14	68627166	68628445	-	279	antisense	novel transcript, antisense to RAD51L1	-
ENSG00000227591	105.057	89.1974	51.3167	4.11528	15.8077	20.0504	81.8569	13.3244	2.61831	2.44199e-07	2.12241e-05	AL031316.1	1	209661364	209724125	-	477	antisense	uncharacterized LOC101930114 [Source:NCBI gene;Acc:101930114]	-
ENSG00000056972	857.801	838.456	739.158	403.298	448.195	428.444	811.805	426.646	0.927895	2.77441e-07	2.39909e-05	TRAF3IP2	6	111556454	111606278	-	6553	protein_coding	TRAF3 interacting protein 2 [Source:HGNC Symbol;Acc:HGNC:1343]	-
ENSG00000111319	278.544	246.78	258.557	106.997	110.654	134.021	261.294	117.224	1.15748	2.994e-07	2.54309e-05	SCNN1A	12	6346843	6377730	-	5876	protein_coding	sodium channel epithelial 1 alpha subunit [Source:HGNC Symbol;Acc:HGNC:10599]	-
ENSG00000078018	160.958	161.546	209.214	73.0462	71.5996	47.4877	177.24	64.0445	1.4663	3.00065e-07	2.54309e-05	MAP2	2	209424058	209734118	+	11559	protein_coding	microtubule associated protein 2 [Source:HGNC Symbol;Acc:HGNC:6839]	-
ENSG00000144724	632.267	678.891	689.815	347.741	362.647	360.906	666.991	357.098	0.901229	3.10154e-07	2.61558e-05	PTPRG	3	61561569	62297613	+	14629	protein_coding	protein tyrosine phosphatase, receptor type G [Source:HGNC Symbol;Acc:HGNC:9671]	-
ENSG00000102547	429.864	354.807	445.074	171.813	217.588	155.126	409.915	181.509	1.17377	3.5322e-07	2.96409e-05	CAB39L	13	49308650	49444126	-	5006	protein_coding	calcium binding protein 39 like [Source:HGNC Symbol;Acc:HGNC:20290]	-
ENSG00000267316	79.9972	92.1707	75.0013	22.634	28.8258	13.7187	82.3897	21.7262	1.91513	3.61816e-07	3.02134e-05	AC090409.2	18	61571342	61579456	-	610	lincRNA	novel transcript	-
ENSG00000276405	65.5399	70.3668	41.4481	7.20174	9.29865	16.8845	59.1183	11.1283	2.41593	4.26504e-07	3.5099e-05	TRBV13	7	142535809	142536292	+	374	TR_V_gene	T cell receptor beta variable 13 [Source:HGNC Symbol;Acc:HGNC:12188]	-
ENSG00000137965	73.2504	85.2331	92.7648	25.7205	26.0362	10.5528	83.7494	20.7698	2.00476	4.59503e-07	3.76329e-05	IFI44	1	78649796	78664078	+	2038	protein_coding	interferon induced protein 44 [Source:HGNC Symbol;Acc:HGNC:16938]	-
ENSG00000149212	738.287	624.382	938.503	370.375	344.05	240.604	767.057	318.343	1.26828	4.84931e-07	3.93372e-05	SESN3	11	95165513	95232541	-	10573	protein_coding	sestrin 3 [Source:HGNC Symbol;Acc:HGNC:23060]	-
ENSG00000246695	32.7699	34.6879	25.6583	4.11528	1.85973	2.11056	31.0387	2.69519	3.53466	4.96086e-07	4.00513e-05	RASSF8-AS1	12	25939329	25959765	-	3981	antisense	RASSF8 antisense RNA 1 [Source:HGNC Symbol;Acc:HGNC:48637]	-
ENSG00000052344	63.6122	34.6879	26.6452	2.05764	3.71946	7.38697	41.6484	4.38802	3.25624	5.59801e-07	4.43872e-05	PRSS8	16	31131433	31135762	-	3010	protein_coding	serine protease 8 [Source:HGNC Symbol;Acc:HGNC:9491]	-
ENSG00000111110	1332	1251.74	1229.63	671.82	757.84	700.707	1271.12	710.122	0.839755	5.94967e-07	4.67063e-05	PPM1H	12	62643982	62935037	-	7063	protein_coding	protein phosphatase, Mg2+/Mn2+ dependent 1H [Source:HGNC Symbol;Acc:HGNC:18583]	-
ENSG00000182568	1158.51	1044.6	1185.22	625.523	635.098	504.425	1129.44	588.348	0.94052	6.13817e-07	4.7965e-05	SATB1	3	18345387	18445588	-	13409	protein_coding	SATB homeobox 1 [Source:HGNC Symbol;Acc:HGNC:10541]	CUT
ENSG00000056558	413.479	410.308	300.005	159.467	144.129	191.006	374.598	164.867	1.18523	7.8274e-07	6.04519e-05	TRAF1	9	120902393	120929173	-	6449	protein_coding	TNF receptor associated factor 1 [Source:HGNC Symbol;Acc:HGNC:12031]	-
ENSG00000162772	281.436	237.86	221.056	111.113	115.303	111.86	246.784	112.759	1.12994	7.83447e-07	6.04519e-05	ATF3	1	212565334	212620777	+	4040	protein_coding	activating transcription factor 3 [Source:HGNC Symbol;Acc:HGNC:785]	TF_bZIP
ENSG00000185697	829.85	769.08	1135.88	441.364	383.104	239.549	911.602	354.672	1.3615	8.07425e-07	6.16793e-05	MYBL1	8	66562175	66614247	-	7239	protein_coding	MYB proto-oncogene like 1 [Source:HGNC Symbol;Acc:HGNC:7547]	MYB
ENSG00000120549	961.894	914.769	1080.61	528.814	562.568	526.586	985.758	539.323	0.869889	8.46931e-07	6.44084e-05	KIAA1217	10	23694746	24547848	+	10807	protein_coding	KIAA1217 [Source:HGNC Symbol;Acc:HGNC:25428]	-
ENSG00000137449	342.157	362.736	438.166	186.216	148.778	89.6989	381.019	141.565	1.42756	8.61302e-07	6.52101e-05	CPEB2	4	15002674	15070153	+	7177	protein_coding	cytoplasmic polyadenylation element binding protein 2 [Source:HGNC Symbol;Acc:HGNC:21745]	-
ENSG00000106066	389.384	417.246	500.338	209.879	225.957	208.946	435.656	214.927	1.01885	8.92045e-07	6.72389e-05	CPVL	7	28995231	29195451	-	3340	protein_coding	carboxypeptidase, vitellogenic like [Source:HGNC Symbol;Acc:HGNC:14399]	-
ENSG00000102401	1117.07	936.573	1061.86	601.86	556.989	523.42	1038.5	560.756	0.889061	9.27723e-07	6.8712e-05	ARMCX3	X	101622797	101627843	+	4239	protein_coding	armadillo repeat containing X-linked 3 [Source:HGNC Symbol;Acc:HGNC:24065]	-
ENSG00000134531	3582.53	3975.23	4097.44	2231.51	2297.7	1859.41	3885.07	2129.54	0.867277	9.76881e-07	7.20397e-05	EMP1	12	13196716	13219939	+	7838	protein_coding	epithelial membrane protein 1 [Source:HGNC Symbol;Acc:HGNC:3333]	-
ENSG00000075426	248.666	208.127	157.897	55.5563	78.1087	90.7542	204.897	74.8064	1.45396	1.02093e-06	7.46415e-05	FOSL2	2	28392448	28417312	+	7157	protein_coding	FOS like 2, AP-1 transcription factor subunit [Source:HGNC Symbol;Acc:HGNC:3798]	TF_bZIP
ENSG00000127603	12260.8	12686.8	13650.2	7712.04	7894.55	7079.88	12866	7562.16	0.766665	1.18481e-06	8.48037e-05	MACF1	1	39081316	39487177	+	40739	protein_coding	microtubule-actin crosslinking factor 1 [Source:HGNC Symbol;Acc:HGNC:13664]	-
ENSG00000196684	59.7569	77.3044	44.4087	12.3458	17.6674	6.33169	60.49	12.115	2.30809	1.2007e-06	8.55813e-05	HSH2D	19	16134028	16158575	+	3398	protein_coding	hematopoietic SH2 domain containing [Source:HGNC Symbol;Acc:HGNC:24920]	-
ENSG00000146416	1382.12	1357.78	1615.49	824.085	823.86	681.712	1451.8	776.553	0.902448	1.34863e-06	9.53275e-05	AIG1	6	143060496	143340304	+	7677	protein_coding	androgen induced 1 [Source:HGNC Symbol;Acc:HGNC:21607]	-
ENSG00000227507	71.3228	25.7681	16.7766	2.05764	2.7896	3.16584	37.9559	2.67103	3.82988	1.37994e-06	9.71376e-05	LTB	6	31580525	31582522	-	1535	protein_coding	lymphotoxin beta [Source:HGNC Symbol;Acc:HGNC:6711]	-
ENSG00000145244	76.1419	52.5274	67.1064	21.6052	15.8077	8.44225	65.2586	15.2851	2.09145	1.47135e-06	0.000102723	CORIN	4	47593998	47838106	-	10087	protein_coding	corin, serine peptidase [Source:HGNC Symbol;Acc:HGNC:19012]	-
ENSG00000271601	1695.36	1523.29	1717.14	924.909	980.078	771.411	1645.26	892.133	0.882708	1.5612e-06	0.00010811	LIX1L	1	145933423	145958001	-	3975	protein_coding	limb and CNS expressed 1 like [Source:HGNC Symbol;Acc:HGNC:28715]	-
ENSG00000166710	13433.7	12997.1	14924.3	7927.06	8366.93	6562.8	13785	7618.93	0.855405	1.76566e-06	0.000120257	B2M	15	44711487	44718877	+	6079	protein_coding	beta-2-microglobulin [Source:HGNC Symbol;Acc:HGNC:914]	-
ENSG00000246763	402.877	396.433	490.469	232.513	216.659	192.061	429.926	213.744	1.00789	1.7749e-06	0.000120257	RGMB-AS1	5	98769618	98773469	-	2344	antisense	RGMB antisense RNA 1 [Source:HGNC Symbol;Acc:HGNC:48666]	-
ENSG00000011638	1069.84	916.751	965.148	456.796	569.077	549.802	983.914	525.225	0.905395	1.77896e-06	0.000120257	TMEM159	16	21158377	21180616	+	2558	protein_coding	transmembrane protein 159 [Source:HGNC Symbol;Acc:HGNC:30136]	-
ENSG00000188554	3701.08	3579.79	3723.42	2116.28	2309.78	1871.01	3668.09	2099.03	0.80517	1.86987e-06	0.000125406	NBR1	17	43170481	43211689	+	8405	protein_coding	NBR1, autophagy cargo receptor [Source:HGNC Symbol;Acc:HGNC:6746]	-
ENSG00000164743	19.2764	14.8662	15.7897	0	0	0	16.6441	0	6.49537	2.00962e-06	0.000134251	C8orf48	8	13566843	13568287	+	1445	protein_coding	chromosome 8 open reading frame 48 [Source:HGNC Symbol;Acc:HGNC:26345]	-
ENSG00000048052	1665.48	1655.11	2140.5	942.399	887.091	540.304	1820.36	789.932	1.20415	2.16471e-06	0.000143264	HDAC9	7	18086949	19002416	+	16827	protein_coding	histone deacetylase 9 [Source:HGNC Symbol;Acc:HGNC:14065]	-
ENSG00000013588	751.781	715.561	704.618	369.347	431.457	404.173	723.987	401.659	0.849656	2.16978e-06	0.000143264	GPRC5A	12	12890782	12917937	+	8440	protein_coding	G protein-coupled receptor class C group 5 member A [Source:HGNC Symbol;Acc:HGNC:9836]	-
ENSG00000163884	155.175	145.689	120.397	50.4122	62.301	58.0405	140.42	56.9179	1.30169	2.21314e-06	0.000145563	KLF15	3	126342635	126357442	-	2848	protein_coding	Kruppel like factor 15 [Source:HGNC Symbol;Acc:HGNC:14536]	zf-C2H2
ENSG00000179912	704.554	684.838	742.118	391.981	424.018	345.077	710.503	387.025	0.87581	2.45367e-06	0.000159535	R3HDM2	12	57253762	57431005	-	5903	protein_coding	R3H domain containing 2 [Source:HGNC Symbol;Acc:HGNC:29167]	-
ENSG00000114796	995.628	840.438	1192.13	549.39	501.197	380.957	1009.4	477.181	1.08062	2.69041e-06	0.000172948	KLHL24	3	183635568	183684477	+	8650	protein_coding	kelch like family member 24 [Source:HGNC Symbol;Acc:HGNC:25947]	-
ENSG00000102996	794.189	649.159	445.074	102.882	198.061	289.147	629.474	196.697	1.67853	2.71995e-06	0.000174189	MMP15	16	58025566	58046901	+	4419	protein_coding	matrix metallopeptidase 15 [Source:HGNC Symbol;Acc:HGNC:7161]	-
ENSG00000245571	149.392	135.778	137.173	61.7292	61.3711	35.8796	140.781	52.9933	1.40658	2.81424e-06	0.000179553	FAM111A-DT	11	59130133	59143015	-	2645	lincRNA	FAM111A divergent transcript [Source:HGNC Symbol;Acc:HGNC:53752]	-
ENSG00000139112	782.623	708.624	534.878	282.926	282.679	376.736	675.375	314.113	1.10503	2.83779e-06	0.000180379	GABARAPL1	12	10212458	10223130	+	4086	protein_coding	GABA type A receptor associated protein like 1 [Source:HGNC Symbol;Acc:HGNC:4068]	-
ENSG00000150687	531.066	466.8	403.625	246.917	220.378	245.881	467.164	237.725	0.975252	2.86296e-06	0.000181303	PRSS23	11	86791059	86952910	+	11725	protein_coding	serine protease 23 [Source:HGNC Symbol;Acc:HGNC:14370]	-
ENSG00000179532	1439.95	1307.24	1135.88	750.01	623.939	721.813	1294.35	698.587	0.890054	3.03479e-06	0.000190766	DNHD1	11	6497260	6593758	+	19629	protein_coding	dynein heavy chain domain 1 [Source:HGNC Symbol;Acc:HGNC:26532]	-
ENSG00000166750	1903.55	1977.21	2182.93	1224.3	1070.27	837.894	2021.23	1044.15	0.952771	3.22975e-06	0.000200799	SLFN5	17	35243036	35273655	+	10709	protein_coding	schlafen family member 5 [Source:HGNC Symbol;Acc:HGNC:28286]	-
ENSG00000197479	304.568	288.405	306.913	170.784	144.129	131.91	299.962	148.941	1.01008	3.28583e-06	0.000203543	PCDHB11	5	141199582	141203779	+	4198	protein_coding	protocadherin beta 11 [Source:HGNC Symbol;Acc:HGNC:8682]	-
ENSG00000116678	66.5037	53.5184	58.2247	15.4323	20.457	12.6634	59.4156	16.1842	1.86968	3.33385e-06	0.000205769	LEPR	1	65420652	65641559	+	11370	protein_coding	leptin receptor [Source:HGNC Symbol;Acc:HGNC:6554]	-
ENSG00000115525	231.317	207.136	266.452	109.055	120.882	91.8095	234.968	107.249	1.12988	3.41576e-06	0.000209308	ST3GAL5	2	85837120	85905199	-	16318	protein_coding	ST3 beta-galactoside alpha-2,3-sialyltransferase 5 [Source:HGNC Symbol;Acc:HGNC:10872]	-
ENSG00000171552	4727.55	4581.77	3018.8	960.918	1656.09	2075.74	4109.37	1564.25	1.39347	3.48074e-06	0.00021181	BCL2L1	20	31664452	31723989	-	3314	protein_coding	BCL2 like 1 [Source:HGNC Symbol;Acc:HGNC:992]	-
ENSG00000102032	52.0464	59.4649	41.4481	4.11528	15.8077	9.49753	50.9865	9.80684	2.36496	3.48147e-06	0.00021181	RENBP	X	153935263	153944691	-	2057	protein_coding	renin binding protein [Source:HGNC Symbol;Acc:HGNC:9959]	-
ENSG00000264456	157.103	129.832	201.319	51.441	78.1087	43.2665	162.751	57.6054	1.49407	3.72275e-06	0.000225684	AC138207.4	17	30971652	30973312	+	1661	sense_intronic	novel transcript, sense intronic RNF135	-
ENSG00000070540	516.608	460.853	496.39	221.196	292.908	250.102	491.284	254.735	0.946681	4.05464e-06	0.000243207	WIPI1	17	68420948	68457513	-	3402	protein_coding	WD repeat domain, phosphoinositide interacting 1 [Source:HGNC Symbol;Acc:HGNC:25471]	-
ENSG00000266088	61.6846	58.4739	49.343	20.5764	12.0882	10.5528	56.5005	14.4058	1.97375	4.20437e-06	0.000249552	AC004585.1	17	40517026	40527002	+	1198	lincRNA	novel transcript	-
ENSG00000154229	733.468	604.56	592.116	338.482	357.998	350.354	643.381	348.944	0.882652	4.38192e-06	0.0002574	PRKCA	17	66302636	66810743	+	11152	protein_coding	protein kinase C alpha [Source:HGNC Symbol;Acc:HGNC:9393]	-
ENSG00000185561	298.785	271.557	185.53	70.9886	117.163	106.583	251.957	98.245	1.35759	4.47849e-06	0.000261271	TLCD2	17	1702790	1710438	-	5971	protein_coding	TLC domain containing 2 [Source:HGNC Symbol;Acc:HGNC:33522]	-
ENSG00000105655	312.278	215.065	129.279	48.3546	40.9141	93.9201	218.874	61.0629	1.84495	4.53705e-06	0.000263784	ISYNA1	19	18434388	18438301	-	3284	protein_coding	inositol-3-phosphate synthase 1 [Source:HGNC Symbol;Acc:HGNC:29821]	-
ENSG00000096433	26300.8	26263.7	22570.5	10490.9	11575	15969.6	25045	12678.5	0.982158	4.58308e-06	0.000265554	ITPR3	6	33620365	33696574	+	9870	protein_coding	inositol 1,4,5-trisphosphate receptor type 3 [Source:HGNC Symbol;Acc:HGNC:6182]	-
ENSG00000145349	1693.43	1704.66	2137.54	1027.79	1041.45	761.913	1845.21	943.718	0.967105	4.84516e-06	0.000277601	CAMK2D	4	113451032	113761927	-	7363	protein_coding	calcium/calmodulin dependent protein kinase II delta [Source:HGNC Symbol;Acc:HGNC:1462]	-
ENSG00000157423	60.7208	68.3847	58.2247	21.6052	19.5272	10.5528	62.4434	17.2284	1.85302	4.87248e-06	0.000277601	HYDIN	16	70807378	71230722	-	23408	protein_coding	HYDIN, axonemal central pair apparatus protein [Source:HGNC Symbol;Acc:HGNC:19368]	-
ENSG00000152784	2335.34	2228.94	1978.65	995.898	1183.72	1356.04	2180.98	1178.55	0.888026	4.94363e-06	0.000280716	PRDM8	4	80183879	80204329	+	4588	protein_coding	PR/SET domain 8 [Source:HGNC Symbol;Acc:HGNC:13993]	zf-C2H2
ENSG00000170961	35.6614	42.6165	36.5138	6.17292	10.2285	2.11056	38.2639	6.17067	2.61139	5.19348e-06	0.000293923	HAS2	8	121612116	121641390	-	4190	protein_coding	hyaluronan synthase 2 [Source:HGNC Symbol;Acc:HGNC:4819]	-
ENSG00000168135	78.0696	55.5006	49.343	12.3458	17.6674	18.9951	60.971	16.3361	1.89978	5.21491e-06	0.000294005	KCNJ4	22	38426327	38455199	-	2065	protein_coding	potassium voltage-gated channel subfamily J member 4 [Source:HGNC Symbol;Acc:HGNC:6265]	-
ENSG00000058668	1998.97	1831.52	1894.77	1128.62	1212.54	1039.45	1908.42	1126.87	0.75987	5.52914e-06	0.000308141	ATP2B4	1	203626561	203744081	+	9721	protein_coding	ATPase plasma membrane Ca2+ transporting 4 [Source:HGNC Symbol;Acc:HGNC:817]	-
ENSG00000232810	34.6976	21.8038	22.6978	2.05764	0	0	26.3997	0.68588	5.30018	5.88634e-06	0.000326625	TNF	6	31575567	31578336	+	1676	protein_coding	tumor necrosis factor [Source:HGNC Symbol;Acc:HGNC:11892]	-
ENSG00000145901	1696.33	1466.8	1140.81	493.834	628.589	823.12	1434.65	648.514	1.14568	6.0279e-06	0.000333394	TNIP1	5	151029945	151093577	-	5793	protein_coding	TNFAIP3 interacting protein 1 [Source:HGNC Symbol;Acc:HGNC:16903]	-
ENSG00000281406	61.6846	76.3133	55.2641	24.6917	14.8778	8.44225	64.4207	16.0039	2.00807	6.06927e-06	0.000334595	BLACAT1	1	205434886	205437879	-	2994	lincRNA	bladder cancer associated transcript 1 [Source:HGNC Symbol;Acc:HGNC:48597]	-
ENSG00000110092	4440.33	4644.21	4405.34	2374.52	2699.4	2905.19	4496.63	2659.7	0.757584	6.10643e-06	0.000335558	CCND1	11	69641087	69654474	+	4830	protein_coding	cyclin D1 [Source:HGNC Symbol;Acc:HGNC:1582]	-
ENSG00000244694	78.0696	47.572	77.9619	24.6917	14.8778	7.38697	67.8678	15.6522	2.11517	6.73824e-06	0.000365561	PTCHD4	6	47878028	48068689	-	5177	protein_coding	patched domain containing 4 [Source:HGNC Symbol;Acc:HGNC:21345]	-
ENSG00000137628	400.95	441.032	597.05	237.658	226.887	136.131	479.677	200.225	1.25948	7.01373e-06	0.000379298	DDX60	4	168216293	168318807	-	6750	protein_coding	DExD/H-box helicase 60 [Source:HGNC Symbol;Acc:HGNC:25942]	-
ENSG00000100906	1368.63	1137.76	846.725	411.528	499.338	619.45	1117.7	510.105	1.13188	7.11683e-06	0.000383656	NFKBIA	14	35401511	35404749	-	2373	protein_coding	NFKB inhibitor alpha [Source:HGNC Symbol;Acc:HGNC:7797]	-
ENSG00000253932	28.9146	28.7414	13.816	1.02882	0.929865	1.05528	23.824	1.00466	4.57141	7.67725e-06	0.000411264	AC019270.1	8	13338574	13342754	+	3488	antisense	novel transcript	-
ENSG00000168386	924.305	868.188	1082.58	494.863	530.023	311.308	958.359	445.398	1.10482	7.87946e-06	0.000418151	FILIP1L	3	99830141	100114513	-	5903	protein_coding	filamin A interacting protein 1 like [Source:HGNC Symbol;Acc:HGNC:24589]	-
ENSG00000116584	2706.41	2386.53	1766.48	912.564	926.146	1359.2	2286.47	1065.97	1.10118	8.96293e-06	0.000471245	ARHGEF2	1	155946851	156007070	-	9135	protein_coding	Rho/Rac guanine nucleotide exchange factor 2 [Source:HGNC Symbol;Acc:HGNC:682]	-
ENSG00000124788	349.867	273.539	321.716	179.015	145.059	115.026	315.041	146.366	1.10573	9.07286e-06	0.000475557	ATXN1	6	16299112	16761491	-	17812	protein_coding	ataxin 1 [Source:HGNC Symbol;Acc:HGNC:10548]	-
ENSG00000145777	81.9248	64.4204	79.9356	19.5476	31.6154	23.2162	75.4269	24.7931	1.60009	9.52965e-06	0.000497968	TSLP	5	111070062	111078024	+	4282	protein_coding	thymic stromal lymphopoietin [Source:HGNC Symbol;Acc:HGNC:30743]	-
ENSG00000006756	387.456	433.103	441.126	212.966	245.484	232.162	420.562	230.204	0.86886	1.01162e-05	0.000520631	ARSD	X	2903970	2929351	-	7030	protein_coding	arylsulfatase D [Source:HGNC Symbol;Acc:HGNC:717]	-
ENSG00000003147	168.669	179.386	199.346	99.7956	79.0385	73.8697	182.467	84.2346	1.11539	1.06858e-05	0.000548293	ICA1	7	8113184	8262687	-	4891	protein_coding	islet cell autoantigen 1 [Source:HGNC Symbol;Acc:HGNC:5343]	-
ENSG00000050344	1022.61	973.243	1116.14	578.197	650.906	485.43	1037.33	571.511	0.859489	1.08551e-05	0.000553541	NFE2L3	7	26152240	26187125	+	4249	protein_coding	nuclear factor, erythroid 2 like 3 [Source:HGNC Symbol;Acc:HGNC:7783]	TF_bZIP
ENSG00000261801	570.582	614.471	790.474	359.058	358.928	279.65	658.509	332.545	0.985122	1.08856e-05	0.000553541	LOXL1-AS1	15	73908071	73928248	-	4221	antisense	LOXL1 antisense RNA 1 [Source:HGNC Symbol;Acc:HGNC:44169]	-
ENSG00000163297	5475.47	5528.26	5909.31	3336.46	3725.04	2980.12	5637.68	3347.21	0.752046	1.11896e-05	0.000567308	ANTXR2	4	79901149	80125454	-	9864	protein_coding	ANTXR cell adhesion molecule 2 [Source:HGNC Symbol;Acc:HGNC:21732]	-
ENSG00000184731	346.976	328.048	386.849	150.208	209.22	178.343	353.958	179.257	0.980348	1.22742e-05	0.000618611	FAM110C	2	38814	46870	-	3968	protein_coding	family with sequence similarity 110 member C [Source:HGNC Symbol;Acc:HGNC:33340]	-
ENSG00000163624	636.122	631.319	735.21	405.355	372.876	309.198	667.551	362.476	0.880672	1.26101e-05	0.000633434	CDS1	4	84582979	84651338	+	4461	protein_coding	CDP-diacylglycerol synthase 1 [Source:HGNC Symbol;Acc:HGNC:1800]	-
ENSG00000185567	540.704	637.266	513.167	252.061	305.926	333.469	563.712	297.152	0.923731	1.26426e-05	0.000633434	AHNAK2	14	104937244	104978357	-	18771	protein_coding	AHNAK nucleoprotein 2 [Source:HGNC Symbol;Acc:HGNC:20125]	-
ENSG00000134245	289.146	331.022	368.099	191.361	157.147	155.126	329.422	167.878	0.97274	1.29397e-05	0.000646416	WNT2B	1	112466541	112530165	+	12561	protein_coding	Wnt family member 2B [Source:HGNC Symbol;Acc:HGNC:12781]	-
ENSG00000156510	41.4443	11.893	23.6846	3.08646	0.929865	1.05528	25.674	1.69054	3.93786	1.35458e-05	0.000674714	HKDC1	10	69220303	69267559	+	4259	protein_coding	hexokinase domain containing 1 [Source:HGNC Symbol;Acc:HGNC:23302]	-
ENSG00000210135	1013.94	908.823	473.692	172.842	265.012	393.62	798.818	277.158	1.52749	1.38994e-05	0.00069031	MT-TN	MT	5657	5729	-	73	Mt_tRNA	mitochondrially encoded tRNA asparagine [Source:HGNC Symbol;Acc:HGNC:7493]	-
ENSG00000230461	53.974	50.5452	50.3298	9.25938	12.0882	20.0504	51.6163	13.7993	1.90841	1.41244e-05	0.000699443	PROX1-AS1	1	213817751	213988508	-	10290	processed_transcript	PROX1 antisense RNA 1 [Source:HGNC Symbol;Acc:HGNC:43656]	-
ENSG00000162595	278.544	266.601	307.9	160.496	151.568	124.523	284.349	145.529	0.965644	1.42484e-05	0.00070354	DIRAS3	1	68045896	68051631	-	2039	protein_coding	DIRAS family GTPase 3 [Source:HGNC Symbol;Acc:HGNC:687]	-
ENSG00000186174	2535.81	2424.19	1518.78	485.603	673.222	1206.19	2159.59	788.337	1.4541	1.43313e-05	0.000705588	BCL9L	11	118893875	118925608	-	10470	protein_coding	B cell CLL/lymphoma 9 like [Source:HGNC Symbol;Acc:HGNC:23688]	-
ENSG00000174136	2223.54	2290.39	2411.88	1338.5	1439.43	1492.17	2308.6	1423.36	0.697709	1.44405e-05	0.000706879	RGMB	5	98768650	98798643	+	6671	protein_coding	repulsive guidance molecule BMP co-receptor b [Source:HGNC Symbol;Acc:HGNC:26896]	-
ENSG00000129474	1559.46	1390.49	1162.52	596.716	706.697	846.336	1370.82	716.583	0.93599	1.58821e-05	0.000773004	AJUBA	14	22971174	22982642	-	5979	protein_coding	ajuba LIM protein [Source:HGNC Symbol;Acc:HGNC:20250]	-
ENSG00000163071	155.175	150.645	205.267	79.2192	82.758	52.7641	170.362	71.5804	1.24857	1.70067e-05	0.000818215	SPATA18	4	52051331	52097292	+	4941	protein_coding	spermatogenesis associated 18 [Source:HGNC Symbol;Acc:HGNC:29579]	-
ENSG00000270607	216.86	222.994	157.897	75.1039	96.706	98.1412	199.25	89.9837	1.14642	1.70511e-05	0.000818215	AC009549.1	11	19710934	19712619	-	1686	lincRNA	novel transcript	-
ENSG00000123836	841.416	749.258	782.579	441.364	487.249	478.043	791.085	468.885	0.754492	1.80897e-05	0.000863189	PFKFB2	1	207034366	207081024	+	10197	protein_coding	6-phosphofructo-2-kinase/fructose-2,6-biphosphatase 2 [Source:HGNC Symbol;Acc:HGNC:8873]	-
ENSG00000256894	43.372	56.4917	47.3692	5.1441	13.0181	16.8845	49.0776	11.6822	2.07048	1.95736e-05	0.000918556	AC022509.3	12	26125155	26126617	-	826	antisense	novel transcript, antisense to SSPN	-
ENSG00000166349	141.682	98.1172	114.476	53.4987	50.2127	31.6584	118.092	45.1233	1.38584	2.02181e-05	0.000935909	RAG1	11	36510709	36593156	+	7815	protein_coding	recombination activating 1 [Source:HGNC Symbol;Acc:HGNC:9831]	-
ENSG00000255008	36.6252	26.7592	30.5926	7.20174	3.71946	6.33169	31.3257	5.75096	2.4563	2.08839e-05	0.000964112	AP000442.1	11	59561146	59566074	-	769	lincRNA	novel transcript	-
ENSG00000176723	23.1317	24.7771	17.7635	0	1.85973	3.16584	21.8907	1.67519	3.71179	2.19599e-05	0.00100832	ZNF843	16	31432593	31443160	-	4564	protein_coding	zinc finger protein 843 [Source:HGNC Symbol;Acc:HGNC:28710]	-
ENSG00000108375	88.6716	67.3936	60.1984	22.634	21.3869	29.5479	72.0879	24.5229	1.55928	2.2564e-05	0.0010305	RNF43	17	58352500	58417595	-	7505	protein_coding	ring finger protein 43 [Source:HGNC Symbol;Acc:HGNC:18505]	-
ENSG00000157680	2289.08	2311.2	2380.3	1507.22	1439.43	1163.98	2326.86	1370.21	0.763852	2.30017e-05	0.00104489	DGKI	7	137381037	137847092	-	15549	protein_coding	diacylglycerol kinase iota [Source:HGNC Symbol;Acc:HGNC:2855]	-
ENSG00000113552	4353.58	4258.68	3842.83	2346.74	2574.8	2733.18	4151.7	2551.57	0.70233	2.46872e-05	0.00110962	GNPDA1	5	141991749	142013041	-	3961	protein_coding	glucosamine-6-phosphate deaminase 1 [Source:HGNC Symbol;Acc:HGNC:4417]	-
ENSG00000133816	4629.24	5074.34	4713.24	2660.53	3016.48	3186.95	4805.61	2954.65	0.701723	2.61083e-05	0.00116188	MICAL2	11	12094008	12359144	+	20191	protein_coding	microtubule associated monooxygenase, calponin and LIM domain containing 2 [Source:HGNC Symbol;Acc:HGNC:24693]	-
ENSG00000164078	2344.98	2473.74	2011.22	1026.76	1079.57	1517.5	2276.65	1207.94	0.914558	2.85997e-05	0.00125243	MST1R	3	49887002	49903873	-	5252	protein_coding	macrophage stimulating 1 receptor [Source:HGNC Symbol;Acc:HGNC:7381]	-
ENSG00000260877	74.2143	73.3401	77.9619	22.634	26.0362	34.8243	75.1721	27.8315	1.43578	2.97846e-05	0.00129223	AP005233.2	11	69371463	69372512	+	372	lincRNA	novel transcript	-
ENSG00000135046	5976.66	5984.16	7059	4059.73	3814.31	3043.43	6339.94	3639.15	0.800817	3.00712e-05	0.00130016	ANXA1	9	73151757	73170393	+	4561	protein_coding	annexin A1 [Source:HGNC Symbol;Acc:HGNC:533]	-
ENSG00000170275	4334.31	4037.67	4349.09	2493.86	2855.62	2651.92	4240.35	2667.13	0.66883	3.02661e-05	0.00130528	CRTAP	3	33113979	33147773	+	6695	protein_coding	cartilage associated protein [Source:HGNC Symbol;Acc:HGNC:2379]	-
ENSG00000005884	8924.99	8865.23	6830.05	3070	3655.3	5323.9	8206.76	4016.4	1.03096	3.09444e-05	0.00133115	ITGA3	17	50055968	50090481	+	9802	protein_coding	integrin subunit alpha 3 [Source:HGNC Symbol;Acc:HGNC:6139]	-
ENSG00000114779	831.778	751.24	812.185	418.73	483.53	507.59	798.401	469.95	0.764605	3.10396e-05	0.00133189	ABHD14B	3	51968510	51983409	-	3161	protein_coding	abhydrolase domain containing 14B [Source:HGNC Symbol;Acc:HGNC:28235]	-
ENSG00000168062	106.02	101.09	90.7911	27.7781	46.4933	43.2665	99.3006	39.1793	1.33944	3.17618e-05	0.00134928	BATF2	11	64987943	64997045	-	2844	protein_coding	basic leucine zipper ATF-like transcription factor 2 [Source:HGNC Symbol;Acc:HGNC:25163]	TF_bZIP
ENSG00000091490	2606.17	2536.18	2843.14	1738.71	1692.35	1502.72	2661.83	1644.59	0.694611	3.32626e-05	0.00140603	SEL1L3	4	25747427	25863760	-	7489	protein_coding	SEL1L family member 3 [Source:HGNC Symbol;Acc:HGNC:29108]	-
ENSG00000175061	6417.12	5831.53	6385.97	3696.55	4022.6	4117.71	6211.54	3945.62	0.654698	3.70064e-05	0.00154511	LRRC75A-AS1	17	16438822	16478678	+	3759	processed_transcript	LRRC75A antisense RNA 1 [Source:HGNC Symbol;Acc:HGNC:28619]	-
ENSG00000255874	559.98	535.184	447.047	257.205	280.819	317.64	514.071	285.221	0.850186	3.75936e-05	0.00156197	LINC00346	13	110863987	110870251	-	6265	lincRNA	long intergenic non-protein coding RNA 346 [Source:HGNC Symbol;Acc:HGNC:27492]	-
ENSG00000155792	86.7439	64.4204	83.883	23.6629	28.8258	34.8243	78.3491	29.1043	1.42996	3.83706e-05	0.00159037	DEPTOR	8	119873717	120050913	+	2622	protein_coding	DEP domain containing MTOR interacting protein [Source:HGNC Symbol;Acc:HGNC:22953]	-
ENSG00000026950	631.303	531.22	463.824	272.637	309.645	311.308	542.116	297.864	0.863924	3.8899e-05	0.00160836	BTN3A1	6	26402237	26415216	+	5547	protein_coding	butyrophilin subfamily 3 member A1 [Source:HGNC Symbol;Acc:HGNC:1138]	-
ENSG00000099219	1542.11	1632.31	2015.17	1008.24	1073.99	824.175	1729.86	968.804	0.836119	4.08898e-05	0.00168251	ERMP1	9	5765076	5833117	-	6528	protein_coding	endoplasmic reticulum metallopeptidase 1 [Source:HGNC Symbol;Acc:HGNC:23703]	-
ENSG00000073605	413.479	319.129	260.531	160.496	138.55	181.508	331.046	160.185	1.04852	4.22321e-05	0.00172524	GSDMB	17	39904595	39919854	-	5905	protein_coding	gasdermin B [Source:HGNC Symbol;Acc:HGNC:23690]	-
ENSG00000101608	4294.79	3990.1	4778.37	2672.88	2879.79	2447.2	4354.42	2666.62	0.707383	4.30417e-05	0.0017541	MYL12A	18	3247481	3256236	+	3245	protein_coding	myosin light chain 12A [Source:HGNC Symbol;Acc:HGNC:16701]	-
ENSG00000214944	3988.29	3924.69	4575.08	2530.9	2781.23	2374.38	4162.69	2562.17	0.700053	4.36825e-05	0.00177597	ARHGEF28	5	73626158	73941993	+	15617	protein_coding	Rho guanine nucleotide exchange factor 28 [Source:HGNC Symbol;Acc:HGNC:30322]	-
ENSG00000261474	86.7439	64.4204	89.8042	28.807	33.4751	30.6032	80.3228	30.9618	1.37411	4.40074e-05	0.00178492	AC026471.4	16	31449535	31453493	-	449	lincRNA	novel transcript	-
ENSG00000073792	2618.7	2613.48	2408.92	1382.73	1639.35	1671.57	2547.04	1564.55	0.703034	4.49459e-05	0.00180983	IGF2BP2	3	185643739	185825056	-	4735	protein_coding	insulin like growth factor 2 mRNA binding protein 2 [Source:HGNC Symbol;Acc:HGNC:28867]	-
ENSG00000170142	6371.82	6763.15	7958.03	4335.45	4195.55	2947.4	7031	3826.13	0.87778	4.50544e-05	0.00180983	UBE2E1	3	23805903	23891316	+	3074	protein_coding	ubiquitin conjugating enzyme E2 E1 [Source:HGNC Symbol;Acc:HGNC:12477]	-
ENSG00000150593	1278.03	1202.18	1115.15	638.897	806.193	676.436	1198.45	707.175	0.760656	4.50556e-05	0.00180983	PDCD4	10	110871795	110900006	+	4547	protein_coding	programmed cell death 4 [Source:HGNC Symbol;Acc:HGNC:8763]	-
ENSG00000116990	115.659	103.073	112.502	25.7205	30.6855	61.2063	110.411	39.2041	1.49811	4.51356e-05	0.00180983	MYCL	1	39895426	39902256	-	5063	protein_coding	MYCL proto-oncogene, bHLH transcription factor [Source:HGNC Symbol;Acc:HGNC:7555]	bHLH
ENSG00000124785	388.42	389.495	316.782	173.871	177.604	227.941	364.899	193.139	0.918745	4.51962e-05	0.00180983	NRN1	6	5997999	6007605	-	2328	protein_coding	neuritin 1 [Source:HGNC Symbol;Acc:HGNC:17972]	-
ENSG00000267175	8.67439	21.8038	22.6978	1.02882	0	0	17.7253	0.34294	5.62319	4.62176e-05	0.00184383	AC105094.2	18	61592375	61748832	-	1156	lincRNA	novel transcript	-
ENSG00000106261	3401.33	3429.14	3534.93	2290.15	2267.01	1926.94	3455.13	2161.37	0.676707	4.6458e-05	0.00184909	ZKSCAN1	7	100015572	100041689	+	10319	protein_coding	zinc finger with KRAB and SCAN domains 1 [Source:HGNC Symbol;Acc:HGNC:13101]	zf-C2H2
ENSG00000153029	729.613	755.205	701.657	415.643	484.46	399.952	728.825	433.352	0.749418	4.67998e-05	0.00185404	MR1	1	181033425	181061938	+	9348	protein_coding	major histocompatibility complex, class I-related [Source:HGNC Symbol;Acc:HGNC:4975]	-
ENSG00000119508	95.4183	81.2688	90.7911	31.8934	40.9141	13.7187	89.1594	28.8421	1.62103	4.70762e-05	0.00186066	NR4A3	9	99821855	99866891	+	6314	protein_coding	nuclear receptor subfamily 4 group A member 3 [Source:HGNC Symbol;Acc:HGNC:7982]	NGFIB-like
ENSG00000162642	4068.29	3926.67	4679.69	2625.55	2745.89	2177.05	4224.88	2516.16	0.747585	4.7651e-05	0.00187902	C1orf52	1	85249953	85259672	-	3420	protein_coding	chromosome 1 open reading frame 52 [Source:HGNC Symbol;Acc:HGNC:24871]	-
ENSG00000164185	344.084	311.2	365.138	198.562	194.342	140.352	340.141	177.752	0.935278	4.91299e-05	0.00193286	ZNF474	5	122129513	122153571	+	2118	protein_coding	zinc finger protein 474 [Source:HGNC Symbol;Acc:HGNC:23245]	-
ENSG00000198923	51.0825	43.6076	62.1721	17.4899	3.71946	0	52.2874	7.0698	2.89022	4.96031e-05	0.00194698	AC011611.1	12	75964799	75964995	+	197	processed_pseudogene	NOP10 ribonucleoprotein homolog (yeast) (NOP10) pseudogene	-
ENSG00000116761	173.488	190.288	187.503	96.7091	95.7761	97.0859	183.76	96.5237	0.928872	5.3753e-05	0.00209538	CTH	1	70411218	70439851	+	2414	protein_coding	cystathionine gamma-lyase [Source:HGNC Symbol;Acc:HGNC:2501]	-
ENSG00000188910	1588.38	1452.93	1240.48	568.938	654.625	950.809	1427.26	724.79	0.977912	5.40067e-05	0.00210046	GJB3	1	34781189	34786369	+	2387	protein_coding	gap junction protein beta 3 [Source:HGNC Symbol;Acc:HGNC:4285]	-
ENSG00000106789	830.814	811.696	784.553	450.623	518.865	513.922	809.021	494.47	0.710145	5.45021e-05	0.00211491	CORO2A	9	98120975	98192640	-	5717	protein_coding	coronin 2A [Source:HGNC Symbol;Acc:HGNC:2255]	-
ENSG00000169991	2195.59	1739.35	1314.5	635.811	828.51	1043.67	1749.81	835.998	1.06574	5.55194e-05	0.00213493	IFFO2	1	18904281	18956686	-	6188	protein_coding	intermediate filament family orphan 2 [Source:HGNC Symbol;Acc:HGNC:27006]	-
ENSG00000228623	186.018	183.35	234.873	87.4497	108.794	105.528	201.413	100.591	1.00089	5.61264e-05	0.00215341	ZNF883	9	112957722	113012227	-	5626	transcribed_unprocessed_pseudogene	zinc finger protein 883 [Source:HGNC Symbol;Acc:HGNC:27271]	-
ENSG00000178462	16.385	17.8395	23.6846	3.08646	0.929865	0	19.303	1.33878	3.85184	6.01572e-05	0.00229771	TUBAL3	10	5393098	5404830	-	1798	protein_coding	tubulin alpha like 3 [Source:HGNC Symbol;Acc:HGNC:23534]	-
ENSG00000196935	598.533	599.605	689.815	380.664	397.052	317.64	629.318	365.119	0.784836	6.53822e-05	0.00248059	SRGAP1	12	63844293	64162221	+	26641	protein_coding	SLIT-ROBO Rho GTPase activating protein 1 [Source:HGNC Symbol;Acc:HGNC:17382]	-
ENSG00000172667	2349.8	2198.22	2935.91	1440.35	1476.63	913.874	2494.64	1276.95	0.965923	6.80489e-05	0.00256795	ZMAT3	3	179017223	179072279	-	9646	protein_coding	zinc finger matrin-type 3 [Source:HGNC Symbol;Acc:HGNC:29983]	-
ENSG00000006740	689.132	614.471	595.076	371.404	392.403	387.288	632.893	383.699	0.721956	6.88026e-05	0.00258257	ARHGAP44	17	12789539	12991643	+	9281	protein_coding	Rho GTPase activating protein 44 [Source:HGNC Symbol;Acc:HGNC:29096]	-
ENSG00000069020	928.16	834.491	911.858	530.871	580.236	551.912	891.503	554.34	0.68531	6.88282e-05	0.00258257	MAST4	5	66596361	67169595	+	14675	protein_coding	microtubule associated serine/threonine kinase family member 4 [Source:HGNC Symbol;Acc:HGNC:19037]	-
ENSG00000248901	34.6976	54.5095	73.0276	15.4323	17.6674	13.7187	54.0782	15.6061	1.78935	7.04673e-05	0.00262672	LINC01846	5	98086260	98161193	-	651	lincRNA	long intergenic non-protein coding RNA 1846 [Source:HGNC Symbol;Acc:HGNC:52661]	-
ENSG00000108950	65.5399	81.2688	59.2116	32.9223	20.457	17.9398	68.6734	23.773	1.53157	7.36788e-05	0.00272852	FAM20A	17	68535113	68601389	-	6203	protein_coding	FAM20A, golgi associated secretory pathway pseudokinase [Source:HGNC Symbol;Acc:HGNC:23015]	-
ENSG00000204758	130.116	102.081	123.357	63.7869	37.1946	50.6535	118.518	50.545	1.233	7.44415e-05	0.00275078	AC008429.1	5	172954786	172959392	-	2780	antisense	uncharacterized LOC100268168 [Source:NCBI gene;Acc:100268168]	-
ENSG00000113916	478.056	466.8	487.508	251.032	293.837	301.811	477.455	282.227	0.758371	7.50278e-05	0.00276645	BCL6	3	187721377	187745727	-	5938	protein_coding	B cell CLL/lymphoma 6 [Source:HGNC Symbol;Acc:HGNC:1001]	ZBTB
ENSG00000135919	195.656	170.466	192.438	81.2768	107.864	96.0306	186.187	95.0573	0.968524	7.80504e-05	0.00284709	SERPINE2	2	223975112	224039319	-	8891	protein_coding	serpin family E member 2 [Source:HGNC Symbol;Acc:HGNC:8951]	-
ENSG00000223791	154.211	129.832	50.3298	15.4323	16.7376	48.543	111.458	26.9043	2.0558	8.01599e-05	0.00291778	UBE2E1-AS1	3	23804024	23806905	-	778	antisense	UBE2E1 antisense RNA 1 [Source:HGNC Symbol;Acc:HGNC:40598]	-
ENSG00000134369	622.629	573.837	565.47	301.444	359.858	377.791	587.312	346.364	0.761807	8.19064e-05	0.00296237	NAV1	1	201622885	201826969	+	22453	protein_coding	neuron navigator 1 [Source:HGNC Symbol;Acc:HGNC:15989]	-
ENSG00000135114	56.8655	66.4025	45.3955	17.4899	23.2466	14.7739	56.2212	18.5035	1.59742	8.35079e-05	0.00300752	OASL	12	121019111	121039242	-	3517	protein_coding	2'-5'-oligoadenylate synthetase like [Source:HGNC Symbol;Acc:HGNC:8090]	-
ENSG00000109323	896.354	881.072	1025.35	552.477	621.15	529.751	934.258	567.793	0.718057	8.57948e-05	0.00308336	MANBA	4	102630770	102760994	-	11743	protein_coding	mannosidase beta [Source:HGNC Symbol;Acc:HGNC:6831]	-
ENSG00000189223	782.623	837.465	839.817	517.497	532.813	501.259	819.968	517.189	0.664675	8.97237e-05	0.00319758	PAX8-AS1	2	113211522	113276581	+	17274	processed_transcript	PAX8 antisense RNA 1 [Source:HGNC Symbol;Acc:HGNC:49271]	-
ENSG00000165312	266.979	200.199	184.543	102.882	105.075	119.247	217.24	109.068	0.994894	9.04374e-05	0.00321628	OTUD1	10	23439458	23442390	+	2933	protein_coding	OTU deubiquitinase 1 [Source:HGNC Symbol;Acc:HGNC:27346]	-
ENSG00000156453	181.198	135.778	131.252	59.6716	60.4412	84.4225	149.41	68.1784	1.13411	9.10907e-05	0.00321936	PCDH1	5	141853111	141879246	-	5903	protein_coding	protocadherin 1 [Source:HGNC Symbol;Acc:HGNC:8655]	-
ENSG00000166816	186.981	122.894	96.7122	33.9511	53.9322	64.3722	135.529	50.7518	1.41751	9.19102e-05	0.0032416	LDHD	16	75111860	75116771	-	2359	protein_coding	lactate dehydrogenase D [Source:HGNC Symbol;Acc:HGNC:19708]	-
ENSG00000215256	208.185	189.297	185.53	101.853	107.864	105.528	194.337	105.082	0.886877	9.54905e-05	0.00334708	DHRS4-AS1	14	23938731	23988839	-	3593	antisense	DHRS4 antisense RNA 1 [Source:HGNC Symbol;Acc:HGNC:23175]	-
ENSG00000273033	376.854	270.565	340.466	181.072	191.552	155.126	329.295	175.917	0.903832	9.65419e-05	0.00337698	LINC02035	3	122886941	122892416	+	5476	lincRNA	long intergenic non-protein coding RNA 2035 [Source:HGNC Symbol;Acc:HGNC:52875]	-
ENSG00000117143	7402.15	7392.48	8130.73	4972.29	5188.65	4110.32	7641.79	4757.09	0.683773	9.98776e-05	0.00347507	UAP1	1	162561506	162599842	+	3437	protein_coding	UDP-N-acetylglucosamine pyrophosphorylase 1 [Source:HGNC Symbol;Acc:HGNC:12457]	-
ENSG00000164142	496.368	512.39	478.627	294.243	310.575	308.142	495.795	304.32	0.704038	0.000101711	0.00352164	FAM160A1	4	151409216	151663632	+	4932	protein_coding	family with sequence similarity 160 member A1 [Source:HGNC Symbol;Acc:HGNC:34237]	-
ENSG00000116717	4416.23	3906.85	2966.5	1358.04	1613.32	2496.8	3763.19	1822.72	1.04598	0.000108498	0.00373385	GADD45A	1	67685061	67688338	+	2069	protein_coding	growth arrest and DNA damage inducible alpha [Source:HGNC Symbol;Acc:HGNC:4095]	-
ENSG00000137103	559.98	475.72	448.034	175.928	256.643	312.363	494.578	248.311	0.994251	0.000109742	0.00376149	TMEM8B	9	35814451	35865518	+	16165	protein_coding	transmembrane protein 8B [Source:HGNC Symbol;Acc:HGNC:21427]	-
ENSG00000281376	285.291	225.967	161.845	64.8157	82.758	129.8	224.368	92.4578	1.28049	0.000117526	0.00399611	ABALON	20	31721507	31723409	+	1903	antisense	apoptotic BCL2L1-antisense long non-coding RNA [Source:HGNC Symbol;Acc:HGNC:49667]	-
ENSG00000108799	884.788	711.597	648.367	462.969	393.333	438.997	748.251	431.766	0.793694	0.000123328	0.00417672	EZH1	17	42700275	42745049	-	6988	protein_coding	enhancer of zeste 1 polycomb repressive complex 2 subunit [Source:HGNC Symbol;Acc:HGNC:3526]	-
ENSG00000175662	1382.12	1253.72	1058.9	581.283	654.625	836.838	1231.58	690.916	0.834177	0.000130676	0.00441679	TOM1L2	17	17843511	17972422	-	7863	protein_coding	target of myb1 like 2 membrane trafficking protein [Source:HGNC Symbol;Acc:HGNC:11984]	-
ENSG00000113070	376.854	297.325	311.848	193.418	192.482	170.956	328.676	185.619	0.824064	0.000131144	0.00442385	HBEGF	5	140332843	140346631	-	3018	protein_coding	heparin binding EGF like growth factor [Source:HGNC Symbol;Acc:HGNC:3059]	-
ENSG00000118971	4711.16	4055.51	4238.56	2871.44	2890.95	2708.91	4335.08	2823.77	0.61842	0.000131573	0.00442955	CCND2	12	4273772	4305350	+	7157	protein_coding	cyclin D2 [Source:HGNC Symbol;Acc:HGNC:1583]	-
ENSG00000248905	19.2764	12.8841	21.7109	1.02882	2.7896	1.05528	17.9571	1.62457	3.43918	0.000134216	0.00450074	FMN1	15	32765545	33194733	-	20084	protein_coding	formin 1 [Source:HGNC Symbol;Acc:HGNC:3768]	-
ENSG00000095383	686.241	650.15	385.862	154.323	224.097	341.911	574.084	240.111	1.25805	0.000135076	0.00452066	TBC1D2	9	98198999	98255721	-	3681	protein_coding	TBC1 domain family member 2 [Source:HGNC Symbol;Acc:HGNC:18026]	-
ENSG00000178038	1462.12	1172.45	802.317	410.499	448.195	716.536	1145.63	525.077	1.12593	0.000135565	0.00452231	ALS2CL	3	46668997	46693704	-	9057	protein_coding	ALS2 C-terminal like [Source:HGNC Symbol;Acc:HGNC:20605]	-
ENSG00000223812	315.17	276.512	323.69	154.323	179.464	186.785	305.124	173.524	0.814202	0.00013779	0.00458447	AC073365.1	3	191425526	191591097	+	2535	lincRNA	novel transcript	-
ENSG00000213344	94.4545	71.3579	77.9619	38.0664	36.2647	24.2715	81.2581	32.8675	1.30352	0.000142514	0.00471402	PCNPP3	12	65645992	65646462	-	471	processed_pseudogene	PEST containing nuclear protein pseudogene 3 [Source:HGNC Symbol;Acc:HGNC:41975]	-
ENSG00000204054	2995.56	2567.89	1876.02	1121.41	1250.67	1585.03	2479.82	1319.04	0.910864	0.000143467	0.00473635	LINC00963	9	129483451	129513686	+	13171	processed_transcript	long intergenic non-protein coding RNA 963 [Source:HGNC Symbol;Acc:HGNC:48716]	-
ENSG00000088970	318.061	294.351	363.164	192.389	197.131	154.071	325.192	181.197	0.842812	0.00014598	0.00479147	KIZ	20	21125983	21246622	+	5207	protein_coding	kizuna centrosomal protein [Source:HGNC Symbol;Acc:HGNC:15865]	-
ENSG00000080561	401.914	369.674	451.982	221.196	251.993	245.881	407.856	239.69	0.766599	0.000147996	0.0048483	MID2	X	107825755	107927193	+	3097	protein_coding	midline 2 [Source:HGNC Symbol;Acc:HGNC:7096]	-
ENSG00000255026	1080.44	910.805	474.679	172.842	198.061	482.264	821.976	284.389	1.53195	0.000153063	0.00498554	AC136475.3	11	287305	288987	+	860	antisense	novel transcript	-
ENSG00000121851	317.097	319.129	257.57	180.044	171.095	148.795	297.932	166.644	0.837836	0.000153801	0.00499999	POLR3GL	1	145964702	145978848	+	1799	protein_coding	RNA polymerase III subunit G like [Source:HGNC Symbol;Acc:HGNC:28466]	-
ENSG00000132849	1314.65	1174.43	1297.72	826.143	828.51	645.832	1262.27	766.828	0.718772	0.000154838	0.005009	PATJ	1	61742406	62178675	+	11990	protein_coding	PATJ, crumbs cell polarity complex component [Source:HGNC Symbol;Acc:HGNC:28881]	-
ENSG00000084734	27.9508	23.786	25.6583	6.17292	0.929865	6.33169	25.7984	4.47816	2.5502	0.000154928	0.005009	GCKR	2	27496842	27523684	+	3146	protein_coding	glucokinase regulator [Source:HGNC Symbol;Acc:HGNC:4196]	-
ENSG00000185100	158.067	137.76	102.633	58.6428	65.0906	63.3169	132.82	62.3501	1.09081	0.00015496	0.005009	ADSSL1	14	104724186	104747325	+	5775	protein_coding	adenylosuccinate synthase like 1 [Source:HGNC Symbol;Acc:HGNC:20093]	-
ENSG00000249839	26.0232	35.679	39.4744	6.17292	3.71946	12.6634	33.7255	7.51859	2.18014	0.000155685	0.00502019	AC011330.1	15	43663654	43684339	-	3235	unprocessed_pseudogene	histidine acid phosphatase domain containing 2A (HISPPD2A) pseudogene	-
ENSG00000161270	98.3098	98.1172	74.0144	32.9223	40.9141	43.2665	90.1471	39.0343	1.20737	0.000155896	0.00502019	NPHS1	19	35825964	35869287	-	5459	protein_coding	NPHS1, nephrin [Source:HGNC Symbol;Acc:HGNC:7908]	-
ENSG00000155657	1951.74	1961.35	2746.43	1418.74	1194.88	873.773	2219.84	1162.46	0.93317	0.000158148	0.00507354	TTN	2	178525989	178830802	-	118976	protein_coding	titin [Source:HGNC Symbol;Acc:HGNC:12403]	-
ENSG00000163697	792.261	698.713	822.054	490.747	497.478	454.826	771.009	481.017	0.680485	0.000161299	0.0051495	APBB2	4	40810027	41216714	-	12956	protein_coding	amyloid beta precursor protein binding family B member 2 [Source:HGNC Symbol;Acc:HGNC:582]	-
ENSG00000246640	65.5399	57.4828	32.5664	10.2882	16.7376	18.9951	51.863	15.3403	1.75724	0.000161422	0.0051495	PICART1	17	50050349	50055739	-	2533	lincRNA	p53-inducible cancer-associated RNA transcript 1 [Source:NCBI gene;Acc:284080]	-
ENSG00000074416	3322.29	3218.04	2565.83	1319.98	1735.13	2026.14	3035.39	1693.75	0.841692	0.00016229	0.00516749	MGLL	3	127689062	128052190	-	11849	protein_coding	monoglyceride lipase [Source:HGNC Symbol;Acc:HGNC:17038]	-
ENSG00000164237	1640.42	1515.36	1423.05	886.843	1056.33	948.698	1526.28	963.956	0.662785	0.000164029	0.00519374	CMBL	5	10275875	10308026	-	3324	protein_coding	carboxymethylenebutenolidase homolog [Source:HGNC Symbol;Acc:HGNC:25090]	-
ENSG00000143390	2031.74	2035.68	1755.62	1167.71	1234.86	1321.21	1941.01	1241.26	0.645054	0.000166237	0.00524098	RFX5	1	151340640	151347357	-	4586	protein_coding	regulatory factor X5 [Source:HGNC Symbol;Acc:HGNC:9986]	RFX
ENSG00000166046	288.183	235.878	322.703	174.899	136.69	94.9753	282.254	135.522	1.05799	0.00016929	0.00529148	TCP11L2	12	106301929	106347015	+	6558	protein_coding	t-complex 11 like 2 [Source:HGNC Symbol;Acc:HGNC:28627]	-
ENSG00000140678	2171.49	1826.56	1528.64	1103.92	1009.83	1166.09	1842.23	1093.28	0.752969	0.000175952	0.0054696	ITGAX	16	31355134	31382997	+	7074	protein_coding	integrin subunit alpha X [Source:HGNC Symbol;Acc:HGNC:6152]	-
ENSG00000258808	67.4675	86.2242	69.0801	22.634	20.457	40.1007	74.2573	27.7306	1.42656	0.000179012	0.0055546	LINC02310	14	51392128	51397135	-	572	lincRNA	long intergenic non-protein coding RNA 2310 [Source:HGNC Symbol;Acc:HGNC:53229]	-
ENSG00000108175	634.195	581.765	488.495	212.966	294.767	372.514	568.152	293.416	0.953606	0.000179866	0.00557093	ZMIZ1	10	79069035	79316528	+	11048	protein_coding	zinc finger MIZ-type containing 1 [Source:HGNC Symbol;Acc:HGNC:16493]	zf-MIZ
ENSG00000186591	3094.83	2798.82	2823.4	1922.87	2007.58	1802.42	2905.68	1910.96	0.604512	0.000181213	0.00559456	UBE2H	7	129830732	129952949	-	6503	protein_coding	ubiquitin conjugating enzyme E2 H [Source:HGNC Symbol;Acc:HGNC:12484]	-
ENSG00000123240	1541.15	1526.27	1459.56	989.725	1045.17	923.371	1508.99	986.088	0.613616	0.000183873	0.00563236	OPTN	10	13099449	13138308	+	5138	protein_coding	optineurin [Source:HGNC Symbol;Acc:HGNC:17142]	-
ENSG00000186470	1291.52	1181.37	1094.43	752.068	761.56	777.743	1189.11	763.79	0.638691	0.000183887	0.00563236	BTN3A2	6	26365159	26378320	+	7042	protein_coding	butyrophilin subfamily 3 member A2 [Source:HGNC Symbol;Acc:HGNC:1139]	-
ENSG00000087086	39096.5	43058.6	36400.3	16859.3	24849.7	25898.7	39518.4	22535.9	0.810296	0.00018533	0.00565787	FTL	19	48965301	48966878	+	878	protein_coding	ferritin light chain [Source:HGNC Symbol;Acc:HGNC:3999]	-
ENSG00000010818	1886.2	1753.22	1861.22	1156.39	1292.51	1142.87	1833.55	1197.26	0.614728	0.000188396	0.00574119	HIVEP2	6	142751467	142956698	-	10682	protein_coding	human immunodeficiency virus type I enhancer binding protein 2 [Source:HGNC Symbol;Acc:HGNC:4921]	zf-C2H2
ENSG00000073331	823.104	774.035	855.607	562.765	495.618	410.505	817.582	489.629	0.739496	0.000196423	0.00596448	ALPK1	4	112285509	112442620	+	12325	protein_coding	alpha kinase 1 [Source:HGNC Symbol;Acc:HGNC:20917]	-
ENSG00000001460	606.244	546.086	568.431	304.531	374.736	367.238	573.587	348.835	0.717214	0.000197381	0.00598288	STPG1	1	24356999	24416934	-	8511	protein_coding	sperm tail PG-rich repeat containing 1 [Source:HGNC Symbol;Acc:HGNC:28070]	-
ENSG00000145819	345.048	335.977	388.823	204.735	232.466	189.951	356.616	209.051	0.769522	0.000206217	0.0061956	ARHGAP26	5	142770377	143229011	+	17158	protein_coding	Rho GTPase activating protein 26 [Source:HGNC Symbol;Acc:HGNC:17073]	-
ENSG00000117266	849.127	750.249	547.707	264.407	383.104	438.997	715.694	362.169	0.98273	0.000206737	0.0062003	CDK18	1	205504595	205532793	+	6831	protein_coding	cyclin dependent kinase 18 [Source:HGNC Symbol;Acc:HGNC:8751]	-
ENSG00000206077	146.501	119.921	90.7911	57.6139	41.8439	59.0958	119.071	52.8512	1.17494	0.00021038	0.00629179	ZDHHC11B	5	710360	766952	-	4840	protein_coding	zinc finger DHHC-type containing 11B [Source:HGNC Symbol;Acc:HGNC:32962]	-
ENSG00000187193	3204.71	2882.07	3314.86	2048.38	2137.76	1638.85	3133.88	1941.66	0.690521	0.000211391	0.00629554	MT1X	16	56682424	56684196	+	1773	protein_coding	metallothionein 1X [Source:HGNC Symbol;Acc:HGNC:7405]	-
ENSG00000240038	94.4545	113.974	117.436	52.4698	54.862	50.6535	108.622	52.6618	1.04345	0.000218852	0.00647248	AMY2B	1	103553815	103579534	+	7491	protein_coding	amylase, alpha 2B (pancreatic) [Source:HGNC Symbol;Acc:HGNC:478]	-
ENSG00000065923	2643.76	2495.55	2963.54	1776.77	1812.31	1410.91	2700.95	1666.66	0.696359	0.000222152	0.00654733	SLC9A7	X	46599252	46759172	-	10033	protein_coding	solute carrier family 9 member A7 [Source:HGNC Symbol;Acc:HGNC:17123]	-
ENSG00000170379	126.261	133.796	168.753	68.931	69.7399	78.0908	142.937	72.2539	0.984734	0.000227146	0.00667247	TCAF2	7	143620952	143730409	+	6409	protein_coding	TRPM8 channel associated factor 2 [Source:HGNC Symbol;Acc:HGNC:26878]	-
ENSG00000196954	1592.23	1669.97	1613.51	993.84	1171.63	938.145	1625.24	1034.54	0.651338	0.000227181	0.00667247	CASP4	11	104942866	104969436	-	7256	protein_coding	caspase 4 [Source:HGNC Symbol;Acc:HGNC:1505]	-
ENSG00000126583	229.39	207.136	166.779	63.7869	88.3372	125.579	201.102	92.5675	1.1205	0.000228737	0.00670659	PRKCG	19	53879190	53907652	+	3381	protein_coding	protein kinase C gamma [Source:HGNC Symbol;Acc:HGNC:9402]	-
ENSG00000076356	339.265	355.799	297.045	116.257	172.955	213.167	330.703	167.46	0.981943	0.000233789	0.0068312	PLXNA2	1	208022242	208244320	-	13781	protein_coding	plexin A2 [Source:HGNC Symbol;Acc:HGNC:9100]	-
ENSG00000063046	18042.7	17246.8	16645.4	11146.2	12427.6	11389.7	17311.6	11654.5	0.570838	0.000234309	0.00683468	EIF4B	12	53006158	53042209	+	6146	protein_coding	eukaryotic translation initiation factor 4B [Source:HGNC Symbol;Acc:HGNC:3285]	-
ENSG00000108306	1146.95	1066.4	1146.73	773.673	728.084	623.671	1120.03	708.476	0.660587	0.00023981	0.00697127	FBXL20	17	39252644	39402523	-	11079	protein_coding	F-box and leucine rich repeat protein 20 [Source:HGNC Symbol;Acc:HGNC:24679]	-
ENSG00000179833	1119	1127.85	1271.07	743.837	807.123	630.003	1172.64	726.988	0.689372	0.000241367	0.00700458	SERTAD2	2	64631621	64751005	-	6274	protein_coding	SERTA domain containing 2 [Source:HGNC Symbol;Acc:HGNC:30784]	-
ENSG00000140511	85.7801	58.4739	31.5795	14.4035	18.5973	20.0504	58.6112	17.6837	1.72912	0.000244557	0.00708508	HAPLN3	15	88877288	88895626	-	3524	protein_coding	hyaluronan and proteoglycan link protein 3 [Source:HGNC Symbol;Acc:HGNC:21446]	-
ENSG00000170017	2338.23	2270.57	3294.14	1568.95	1557.52	939.201	2634.31	1355.23	0.958722	0.000254806	0.00736949	ALCAM	3	105366909	105576900	+	7179	protein_coding	activated leukocyte cell adhesion molecule [Source:HGNC Symbol;Acc:HGNC:400]	-
ENSG00000135423	110.839	107.037	91.7779	40.124	41.8439	60.1511	103.218	47.373	1.12624	0.000255253	0.0073699	GLS2	12	56470944	56488414	-	4141	protein_coding	glutaminase 2 [Source:HGNC Symbol;Acc:HGNC:29570]	-
ENSG00000250116	76.1419	79.2866	87.8305	43.2105	33.4751	30.6032	81.0863	35.7629	1.18132	0.000258127	0.00743757	AC018682.1	2	46568256	46580238	-	1519	antisense	uncharacterized LOC100506142 [Source:NCBI gene;Acc:100506142]	-
ENSG00000164300	694.915	631.319	663.169	412.557	455.634	382.012	663.135	416.734	0.669679	0.000263044	0.00754368	SERINC5	5	80111651	80256079	-	9570	protein_coding	serine incorporator 5 [Source:HGNC Symbol;Acc:HGNC:18825]	-
ENSG00000124766	1084.3	903.867	827.975	567.909	595.114	579.35	938.714	580.791	0.692662	0.000265049	0.00757568	SOX4	6	21592768	21598619	+	5852	protein_coding	SRY-box 4 [Source:HGNC Symbol;Acc:HGNC:11200]	HMG
ENSG00000166900	1731.02	1750.25	1718.12	1154.34	1186.51	1173.47	1733.13	1171.44	0.56507	0.000273634	0.00780537	STX3	11	59713456	59805882	+	6568	protein_coding	syntaxin 3 [Source:HGNC Symbol;Acc:HGNC:11438]	-
ENSG00000110042	827.923	649.159	614.813	393.009	427.738	431.61	697.298	417.453	0.740213	0.000276363	0.0078595	DTX4	11	59171430	59208587	+	6072	protein_coding	deltex E3 ubiquitin ligase 4 [Source:HGNC Symbol;Acc:HGNC:29151]	-
ENSG00000006459	964.785	844.402	1059.89	583.341	583.025	333.469	956.358	499.945	0.935286	0.000283046	0.00803361	KDM7A	7	140084746	140177035	-	9430	protein_coding	lysine demethylase 7A [Source:HGNC Symbol;Acc:HGNC:22224]	-
ENSG00000104783	1464.05	1413.28	942.451	350.828	509.566	841.059	1273.26	567.151	1.16699	0.0002839	0.00803361	KCNN4	19	43766533	43781261	-	3408	protein_coding	potassium calcium-activated channel subfamily N member 4 [Source:HGNC Symbol;Acc:HGNC:6293]	-
ENSG00000164056	157.103	140.734	147.042	73.0462	88.3372	74.925	148.293	78.7695	0.911176	0.000289273	0.00811786	SPRY1	4	123396795	123403760	+	3963	protein_coding	sprouty RTK signaling antagonist 1 [Source:HGNC Symbol;Acc:HGNC:11269]	-
ENSG00000145198	543.595	475.72	324.677	120.372	159.937	290.202	447.997	190.17	1.23713	0.000289673	0.00811786	VWA5B2	3	184230429	184242329	+	5730	protein_coding	von Willebrand factor A domain containing 5B2 [Source:HGNC Symbol;Acc:HGNC:25144]	-
ENSG00000133138	419.262	406.344	521.062	286.012	239.905	149.85	448.889	225.256	0.994185	0.000292572	0.00818385	TBC1D8B	X	106802680	106876145	+	9503	protein_coding	TBC1 domain family member 8B [Source:HGNC Symbol;Acc:HGNC:24715]	-
ENSG00000120129	384.565	370.665	303.953	194.447	217.588	212.112	353.061	208.049	0.76279	0.000294334	0.00821939	DUSP1	5	172768090	172771195	-	2019	protein_coding	dual specificity phosphatase 1 [Source:HGNC Symbol;Acc:HGNC:3064]	-
ENSG00000163492	1318.51	1495.54	1854.31	1030.88	824.79	556.133	1556.12	803.934	0.952656	0.000296106	0.00822949	CCDC141	2	178829757	179050086	-	15446	protein_coding	coiled-coil domain containing 141 [Source:HGNC Symbol;Acc:HGNC:26821]	-
ENSG00000276759	31.8061	33.6968	28.6189	10.2882	8.36879	7.38697	31.3739	8.68132	1.85355	0.000299545	0.00828369	AL353753.1	9	26066675	26118408	+	2320	lincRNA	putative deoxyuridine 5'-triphosphate nucleotidohydrolase-like protein FLJ16323 [Source:NCBI gene;Acc:100506422]	-
ENSG00000196205	6591.58	6399.42	5553.06	3456.84	4512.64	3514.09	6181.35	3827.85	0.691296	0.000303465	0.00835142	EEF1A1P5	9	133019486	133020874	+	1389	processed_pseudogene	eukaryotic translation elongation factor 1 alpha 1 pseudogene 5 [Source:HGNC Symbol;Acc:HGNC:3200]	-
ENSG00000105639	395.167	403.371	304.94	177.986	199.921	240.604	367.826	206.17	0.835662	0.000319925	0.00871987	JAK3	19	17824780	17848071	-	6813	protein_coding	Janus kinase 3 [Source:HGNC Symbol;Acc:HGNC:6193]	-
ENSG00000134030	1287.67	1154.61	848.699	487.661	531.883	745.029	1096.99	588.191	0.899531	0.000321097	0.00872338	CTIF	18	48539046	48863217	+	8100	protein_coding	cap binding complex dependent translation initiation factor [Source:HGNC Symbol;Acc:HGNC:23925]	-
ENSG00000124145	2088.6	1899.9	1697.4	1053.51	1253.46	1276.89	1895.3	1194.62	0.665849	0.00032159	0.00872338	SDC4	20	45325288	45348424	-	2613	protein_coding	syndecan 4 [Source:HGNC Symbol;Acc:HGNC:10661]	-
ENSG00000259146	39.5167	50.5452	38.4875	15.4323	10.2285	16.8845	42.8498	14.1818	1.60174	0.0003308	0.00891642	AC005476.2	14	71292729	71321814	-	973	antisense	novel transcript, antisense to SIPA1L1	-
ENSG00000184489	308.423	299.307	205.267	64.8157	119.023	163.569	270.999	115.802	1.22707	0.000332271	0.00894191	PTP4A3	8	141391993	141432454	+	2877	protein_coding	protein tyrosine phosphatase type IVA, member 3 [Source:HGNC Symbol;Acc:HGNC:9636]	-
ENSG00000106070	832.742	876.117	848.699	509.266	604.412	533.973	852.519	549.217	0.63393	0.000337812	0.00905927	GRB10	7	50590063	50793462	-	9795	protein_coding	growth factor receptor bound protein 10 [Source:HGNC Symbol;Acc:HGNC:4564]	-
ENSG00000139508	168.669	192.27	264.478	119.343	106.934	91.8095	208.472	106.029	0.974857	0.000338227	0.00905927	SLC46A3	13	28700064	28718970	-	3776	protein_coding	solute carrier family 46 member 3 [Source:HGNC Symbol;Acc:HGNC:27501]	-
ENSG00000095370	97.346	61.4471	61.1853	14.4035	21.3869	39.0454	73.3261	24.9453	1.55972	0.000348847	0.00925639	SH2D3C	9	127738317	127778741	-	4659	protein_coding	SH2 domain containing 3C [Source:HGNC Symbol;Acc:HGNC:16884]	-
ENSG00000153291	450.105	396.433	428.297	297.329	232.466	226.886	424.945	252.227	0.752912	0.000356812	0.0094392	SLC25A27	6	46652915	46678193	+	3288	protein_coding	solute carrier family 25 member 27 [Source:HGNC Symbol;Acc:HGNC:21065]	-
ENSG00000071242	132.044	119.921	112.502	51.441	55.7919	73.8697	121.489	60.3675	1.01085	0.000366664	0.00965398	RPS6KA2	6	166409364	166906451	-	8243	protein_coding	ribosomal protein S6 kinase A2 [Source:HGNC Symbol;Acc:HGNC:10431]	-
ENSG00000105289	336.374	322.102	179.608	67.9021	100.425	169.9	279.361	112.743	1.3102	0.000375248	0.00983438	TJP3	19	3708109	3750813	+	4217	protein_coding	tight junction protein 3 [Source:HGNC Symbol;Acc:HGNC:11829]	-
ENSG00000138759	1195.14	1225.97	1328.31	754.125	818.281	880.105	1249.81	817.504	0.612443	0.000380012	0.00994393	FRAS1	4	78057570	78544269	+	18960	protein_coding	Fraser extracellular matrix complex subunit 1 [Source:HGNC Symbol;Acc:HGNC:19185]	-
ENSG00000057294	1688.62	1602.58	2027.01	1140.96	1199.53	1029.95	1772.73	1123.48	0.657841	0.00038693	0.010094	PKP2	12	32790745	32896840	-	7043	protein_coding	plakophilin 2 [Source:HGNC Symbol;Acc:HGNC:9024]	-
ENSG00000013583	958.039	919.724	804.29	529.842	596.044	590.958	894.018	572.281	0.6435	0.000390901	0.010182	HEBP1	12	12974864	13000273	-	3442	protein_coding	heme binding protein 1 [Source:HGNC Symbol;Acc:HGNC:17176]	-
ENSG00000253368	344.084	302.28	247.702	125.516	149.708	197.338	298.022	157.521	0.920701	0.000395574	0.0102879	TRNP1	1	26993707	27000898	+	1976	protein_coding	TMF1-regulated nuclear protein 1 [Source:HGNC Symbol;Acc:HGNC:34348]	-
ENSG00000233476	925.269	693.758	676.985	350.828	493.758	461.158	765.337	435.248	0.814009	0.00041287	0.0106564	EEF1A1P6	7	22510616	22511999	-	1384	processed_pseudogene	eukaryotic translation elongation factor 1 alpha 1 pseudogene 6 [Source:HGNC Symbol;Acc:HGNC:3201]	-
ENSG00000105516	410.588	375.62	221.056	90.5362	124.602	211.056	335.755	142.065	1.24186	0.000422649	0.0108759	DBP	19	48630030	48637438	-	6544	protein_coding	D-box binding PAR bZIP transcription factor [Source:HGNC Symbol;Acc:HGNC:2697]	TF_bZIP
ENSG00000267505	149.392	148.662	126.318	89.5074	59.5114	66.4827	141.458	71.8338	0.979422	0.000438458	0.0111981	AC005180.2	17	44793199	44794474	+	562	lincRNA	novel transcript	-
ENSG00000089916	2352.69	2253.72	2621.1	1687.27	1590.07	1276.89	2409.17	1518.08	0.666182	0.000442501	0.0112844	GPATCH2L	14	76151916	76254342	+	21987	protein_coding	G-patch domain containing 2 like [Source:HGNC Symbol;Acc:HGNC:20210]	-
ENSG00000135365	1228.87	1138.75	1116.14	779.846	804.333	736.587	1161.25	773.589	0.585916	0.000446393	0.0113578	PHF21A	11	45929323	46121178	-	11190	protein_coding	PHD finger protein 21A [Source:HGNC Symbol;Acc:HGNC:24156]	-
ENSG00000110944	72.2866	69.3758	63.159	33.9511	25.1064	30.6032	68.2738	29.8869	1.19484	0.00044671	0.0113578	IL23A	12	56334174	56340410	+	1187	protein_coding	interleukin 23 subunit alpha [Source:HGNC Symbol;Acc:HGNC:15488]	-
ENSG00000139946	194.692	193.261	259.544	105.968	136.69	103.418	215.832	115.359	0.901922	0.000449534	0.0114125	PELI2	14	56117814	56301526	+	6278	protein_coding	pellino E3 ubiquitin protein ligase family member 2 [Source:HGNC Symbol;Acc:HGNC:8828]	-
ENSG00000170581	2863.51	2936.58	2433.59	1778.83	1639.35	1934.33	2744.56	1784.17	0.621449	0.000459919	0.0115737	STAT2	12	56341597	56360155	-	6109	protein_coding	signal transducer and activator of transcription 2 [Source:HGNC Symbol;Acc:HGNC:11363]	STAT
ENSG00000166387	247.702	239.842	189.477	99.7956	105.075	150.905	225.674	118.592	0.929741	0.000460639	0.0115737	PPFIBP2	11	7513298	7657127	+	9800	protein_coding	PPFIA binding protein 2 [Source:HGNC Symbol;Acc:HGNC:9250]	-
ENSG00000137573	26.0232	20.8127	27.6321	6.17292	7.43892	3.16584	24.8227	5.59256	2.1391	0.000480222	0.0120303	SULF1	8	69466624	69660915	+	9404	protein_coding	sulfatase 1 [Source:HGNC Symbol;Acc:HGNC:20391]	-
ENSG00000129757	368.18	265.61	290.137	140.948	167.376	200.504	307.976	169.609	0.861168	0.00048664	0.0121731	CDKN1C	11	2883213	2885773	-	2478	protein_coding	cyclin dependent kinase inhibitor 1C [Source:HGNC Symbol;Acc:HGNC:1786]	-
ENSG00000141447	1134.42	1179.39	1317.46	846.719	794.105	661.662	1210.42	767.495	0.657087	0.000498878	0.0124064	OSBPL1A	18	24162044	24397880	-	8030	protein_coding	oxysterol binding protein like 1A [Source:HGNC Symbol;Acc:HGNC:16398]	-
ENSG00000139278	2555.09	2913.78	3672.1	1900.23	1919.24	1189.3	3046.99	1669.59	0.867734	0.000510738	0.0126828	GLIPR1	12	75480680	75503853	+	6273	protein_coding	GLI pathogenesis related 1 [Source:HGNC Symbol;Acc:HGNC:17001]	-
ENSG00000204406	311.314	292.369	368.099	210.908	191.552	175.177	323.927	192.546	0.750315	0.000529663	0.0130475	MBD5	2	148021011	148516971	+	24256	protein_coding	methyl-CpG binding domain protein 5 [Source:HGNC Symbol;Acc:HGNC:20444]	-
ENSG00000106991	126.261	97.1261	64.1459	24.6917	39.0543	49.5982	95.8442	37.7814	1.3439	0.00053002	0.0130475	ENG	9	127815012	127854756	-	3935	protein_coding	endoglin [Source:HGNC Symbol;Acc:HGNC:3349]	-
ENSG00000106733	376.854	335.977	388.823	252.061	201.781	215.277	367.218	223.04	0.719954	0.000537974	0.0132041	NMRK1	9	75060573	75088217	-	3865	protein_coding	nicotinamide riboside kinase 1 [Source:HGNC Symbol;Acc:HGNC:26057]	-
ENSG00000170919	334.446	274.53	275.334	189.303	178.534	143.518	294.77	170.452	0.789734	0.000538459	0.0132041	TPT1-AS1	13	45341345	45393413	+	10402	processed_transcript	TPT1 antisense RNA 1 [Source:HGNC Symbol;Acc:HGNC:43686]	-
ENSG00000138378	96.3822	75.3223	70.067	27.7781	45.5634	30.6032	80.5905	34.6482	1.21325	0.000545623	0.0133544	STAT4	2	191029576	191151596	-	4785	protein_coding	signal transducer and activator of transcription 4 [Source:HGNC Symbol;Acc:HGNC:11365]	STAT
ENSG00000033327	645.761	587.712	543.759	294.243	331.032	427.389	592.411	350.888	0.756081	0.00055063	0.0134577	GAB2	11	78215297	78418348	-	6771	protein_coding	GRB2 associated binding protein 2 [Source:HGNC Symbol;Acc:HGNC:14458]	-
ENSG00000081803	435.647	388.504	485.535	256.176	299.417	219.499	436.562	258.364	0.755757	0.000553049	0.0134974	CADPS2	7	122318425	122886759	-	6351	protein_coding	calcium dependent secretion activator 2 [Source:HGNC Symbol;Acc:HGNC:16018]	-
ENSG00000128567	6907.71	6643.23	6440.24	4213.02	4591.67	4863.79	6663.73	4556.16	0.548519	0.000562671	0.0136562	PODXL	7	131500262	131558217	-	6874	protein_coding	podocalyxin like [Source:HGNC Symbol;Acc:HGNC:9171]	-
ENSG00000168477	84.8163	54.5095	41.4481	20.5764	16.7376	27.4373	60.258	21.5838	1.4863	0.000563773	0.0136562	TNXB	6	32041153	32115334	-	15909	protein_coding	tenascin XB [Source:HGNC Symbol;Acc:HGNC:11976]	-
ENSG00000178031	587.931	501.488	496.39	323.05	354.279	328.193	528.603	335.174	0.657042	0.000567626	0.0136962	ADAMTSL1	9	17906563	18910950	+	13652	protein_coding	ADAMTS like 1 [Source:HGNC Symbol;Acc:HGNC:14632]	-
ENSG00000118689	1423.56	1240.84	1406.27	790.134	981.008	860.055	1356.89	877.065	0.629294	0.000570666	0.0137413	FOXO3	6	108559835	108684774	+	7721	protein_coding	forkhead box O3 [Source:HGNC Symbol;Acc:HGNC:3821]	Fork
ENSG00000162552	33.7338	27.7503	11.8423	6.17292	1.85973	5.27641	24.4421	4.43635	2.4775	0.000575737	0.0138286	WNT4	1	22117305	22143969	-	4527	protein_coding	Wnt family member 4 [Source:HGNC Symbol;Acc:HGNC:12783]	-
ENSG00000215270	67.4675	94.1528	62.1721	29.8358	28.8258	37.9901	74.5975	32.2172	1.21334	0.000578664	0.0138449	AP000523.1	22	15854195	15855243	-	1049	processed_pseudogene	translocase of outer mitochondrial membrane 40 homolog (TOMM40) pseudogene	-
ENSG00000120068	213.968	208.127	183.556	95.6803	106.005	135.076	201.884	112.254	0.847847	0.000596144	0.0141834	HOXB8	17	48611377	48614939	-	2051	protein_coding	homeobox B8 [Source:HGNC Symbol;Acc:HGNC:5119]	Homeobox
ENSG00000285744	47.2273	35.679	37.5007	18.5188	11.1584	4.22113	40.1356	11.2994	1.82629	0.000608726	0.0143779	AC083837.2	8	78805293	78956082	+	2921	bidirectional_promoter_lncRNA	novel transcript	-
ENSG00000168209	312.278	247.771	158.884	26.7493	85.5476	129.8	239.644	80.6989	1.57075	0.000625013	0.0146654	DDIT4	10	72273920	72276036	+	2058	protein_coding	DNA damage inducible transcript 4 [Source:HGNC Symbol;Acc:HGNC:24944]	-
ENSG00000083799	1626.93	1482.66	1818.78	1093.64	1132.58	855.833	1642.79	1027.35	0.676985	0.00062609	0.0146705	CYLD	16	50742050	50801935	+	12954	protein_coding	CYLD lysine 63 deubiquitinase [Source:HGNC Symbol;Acc:HGNC:2584]	-
ENSG00000027869	221.679	247.771	163.819	67.9021	97.6358	136.131	211.089	100.556	1.07066	0.00063083	0.0147221	SH2D2A	1	156806243	156816862	-	2512	protein_coding	SH2 domain containing 2A [Source:HGNC Symbol;Acc:HGNC:10821]	-
ENSG00000146833	1039	937.564	970.083	635.811	649.976	690.154	982.215	658.647	0.57666	0.000649664	0.0150459	TRIM4	7	99876958	99919600	-	4891	protein_coding	tripartite motif containing 4 [Source:HGNC Symbol;Acc:HGNC:16275]	-
ENSG00000225177	114.695	109.019	109.541	58.6428	59.5114	59.0958	111.085	59.0833	0.910812	0.00065006	0.0150459	FLJ46906	6	138692548	138697288	+	1220	antisense	uncharacterized LOC441172 [Source:NCBI gene;Acc:441172]	-
ENSG00000179630	371.071	332.013	492.443	254.119	220.378	141.408	398.509	205.301	0.956225	0.000666214	0.015378	LACC1	13	43879284	43893932	+	4550	protein_coding	laccase domain containing 1 [Source:HGNC Symbol;Acc:HGNC:26789]	-
ENSG00000130396	3416.75	3445.99	3809.28	2508.26	2486.46	2345.89	3557.34	2446.87	0.539825	0.000669745	0.0154386	AFDN	6	167826922	167972023	+	13720	protein_coding	afadin, adherens junction formation factor [Source:HGNC Symbol;Acc:HGNC:7137]	-
ENSG00000177839	101.201	90.1885	78.9487	29.8358	49.2829	45.3771	90.1128	41.4986	1.11663	0.000673019	0.0154737	PCDHB9	5	141187127	141191541	+	4415	protein_coding	protocadherin beta 9 [Source:HGNC Symbol;Acc:HGNC:8694]	-
ENSG00000279267	17.3488	20.8127	21.7109	5.1441	3.71946	3.16584	19.9575	4.0098	2.31556	0.000676111	0.0155223	AL078621.3	2	113605867	113607908	-	2042	TEC	TEC	-
ENSG00000245532	30406.6	30009	29616.6	22740	15929.5	18796.7	30010.8	19155.4	0.647743	0.000686593	0.0156995	NEAT1	11	65422774	65445540	+	22767	lincRNA	nuclear paraspeckle assembly transcript 1 [Source:HGNC Symbol;Acc:HGNC:30815]	-
ENSG00000280099	75.1781	82.2598	85.8568	38.0664	45.5634	25.3268	81.0982	36.3188	1.15398	0.00068832	0.0157179	AL603750.1	1	85152487	85154203	-	1717	TEC	TEC	-
ENSG00000128881	1055.38	934.591	1090.48	698.569	683.451	489.651	1026.82	623.89	0.718474	0.000692352	0.0157256	TTBK2	15	42738734	42920809	-	12917	protein_coding	tau tubulin kinase 2 [Source:HGNC Symbol;Acc:HGNC:19141]	-
ENSG00000234009	172.524	154.609	171.714	39.0952	91.1268	93.9201	166.282	74.714	1.1531	0.000696554	0.0157923	RPL5P34	22	42776406	42777296	-	891	processed_pseudogene	ribosomal protein L5 pseudogene 34 [Source:HGNC Symbol;Acc:HGNC:36463]	-
ENSG00000182700	85.7801	97.1261	133.226	55.5563	52.0724	26.382	105.377	44.6703	1.23511	0.000697143	0.0157923	IGIP	5	140125935	140129392	+	3458	protein_coding	IgA inducing protein [Source:HGNC Symbol;Acc:HGNC:33847]	-
ENSG00000277718	34.6976	27.7503	24.6715	7.20174	3.71946	11.6081	29.0398	7.50977	1.96602	0.000699428	0.0158101	LINC02255	15	74379083	74390535	+	199	lincRNA	long intergenic non-protein coding RNA 2255 [Source:HGNC Symbol;Acc:HGNC:53153]	-
ENSG00000105246	106.02	78.2955	53.2904	19.5476	31.6154	40.1007	79.2021	30.4212	1.38142	0.000699783	0.0158101	EBI3	19	4229498	4237531	+	1284	protein_coding	Epstein-Barr virus induced 3 [Source:HGNC Symbol;Acc:HGNC:3129]	-
ENSG00000104765	1235.62	1307.24	1746.74	947.544	879.652	631.058	1429.87	819.418	0.802993	0.000716368	0.016162	BNIP3L	8	26382898	26505636	+	4307	protein_coding	BCL2 interacting protein 3 like [Source:HGNC Symbol;Acc:HGNC:1085]	-
ENSG00000163121	27.9508	8.91974	7.89487	2.05764	0	0	14.9218	0.68588	4.47304	0.000717255	0.016162	NEURL3	2	96497643	96508109	-	2497	protein_coding	neuralized E3 ubiquitin protein ligase 3 [Source:HGNC Symbol;Acc:HGNC:25162]	-
ENSG00000164615	1259.71	1212.09	1240.48	761.327	838.738	895.934	1237.43	832	0.572735	0.000722648	0.016262	CAMLG	5	134738501	134752160	+	2221	protein_coding	calcium modulating ligand [Source:HGNC Symbol;Acc:HGNC:1471]	-
ENSG00000198873	343.121	307.236	179.608	116.257	132.971	163.569	276.655	137.599	1.0082	0.000742559	0.016666	GRK5	10	119207589	119459742	+	7000	protein_coding	G protein-coupled receptor kinase 5 [Source:HGNC Symbol;Acc:HGNC:4544]	-
ENSG00000239779	224.57	165.511	117.436	76.1327	75.3191	94.9753	169.172	82.1424	1.04363	0.000751284	0.0168396	WBP1	2	74458329	74460891	+	2438	protein_coding	WW domain binding protein 1 [Source:HGNC Symbol;Acc:HGNC:12737]	-
ENSG00000165935	17.3488	15.8573	30.5926	3.08646	2.7896	6.33169	21.2662	4.06925	2.39727	0.000756963	0.0169224	SMCO2	12	27466810	27502185	+	1978	protein_coding	single-pass membrane protein with coiled-coil domains 2 [Source:HGNC Symbol;Acc:HGNC:34448]	-
ENSG00000266714	99.2736	90.1885	48.3561	24.6917	19.5272	43.2665	79.2727	29.1618	1.44824	0.000769103	0.0171713	MYO15B	17	75588058	75626501	+	12761	protein_coding	myosin XVB [Source:HGNC Symbol;Acc:HGNC:14083]	-
ENSG00000189334	94.4545	83.2509	56.251	27.7781	38.1245	35.8796	77.9855	33.9274	1.19955	0.000781314	0.0173756	S100A14	1	153614255	153616986	-	1277	protein_coding	S100 calcium binding protein A14 [Source:HGNC Symbol;Acc:HGNC:18901]	-
ENSG00000183496	84.8163	73.3401	90.7911	36.0087	35.3349	47.4877	82.9825	39.6104	1.06945	0.000791915	0.0175426	MEX3B	15	82041778	82046141	-	4364	protein_coding	mex-3 RNA binding family member B [Source:HGNC Symbol;Acc:HGNC:25297]	-
ENSG00000119801	964.785	900.894	1081.6	661.531	661.134	467.49	982.426	596.718	0.718901	0.0007973	0.017639	YPEL5	2	30146941	30160533	+	3421	protein_coding	yippee like 5 [Source:HGNC Symbol;Acc:HGNC:18329]	-
ENSG00000177427	394.203	426.165	315.795	176.957	196.202	266.986	378.721	213.382	0.828441	0.000811202	0.0178538	MIEF2	17	18260534	18266552	+	3969	protein_coding	mitochondrial elongation factor 2 [Source:HGNC Symbol;Acc:HGNC:17920]	-
ENSG00000143303	392.275	362.736	305.926	173.871	199.921	245.881	353.646	206.557	0.776329	0.000816756	0.0179412	RRNAD1	1	156728442	156736960	+	3169	protein_coding	ribosomal RNA adenine dimethylase domain containing 1 [Source:HGNC Symbol;Acc:HGNC:24273]	-
ENSG00000034713	1621.15	1518.34	1719.11	1126.56	1143.73	1025.73	1619.53	1098.68	0.55969	0.000818752	0.0179412	GABARAPL2	16	75566351	75577881	+	3034	protein_coding	GABA type A receptor associated protein like 2 [Source:HGNC Symbol;Acc:HGNC:13291]	-
ENSG00000144935	60.7208	45.5898	49.343	26.7493	13.948	18.9951	51.8845	19.8975	1.38813	0.000819154	0.0179412	TRPC1	3	142724074	142807888	+	4768	protein_coding	transient receptor potential cation channel subfamily C member 1 [Source:HGNC Symbol;Acc:HGNC:12333]	-
ENSG00000102181	614.918	642.221	538.825	322.021	336.611	438.997	598.655	365.876	0.710901	0.000819389	0.0179412	CD99L2	X	150766337	150898816	-	5762	protein_coding	CD99 molecule like 2 [Source:HGNC Symbol;Acc:HGNC:18237]	-
ENSG00000248458	10.602	18.8306	19.7372	3.08646	2.7896	1.05528	16.3899	2.31045	2.81546	0.000822668	0.0179899	AL139147.1	1	66665864	66677027	-	1156	antisense	novel transcript, antisense to SGIP1	-
ENSG00000120328	25.0594	41.6255	27.6321	10.2882	8.36879	9.49753	31.439	9.38484	1.74603	0.000842691	0.0183216	PCDHB12	5	141208697	141212571	+	3875	protein_coding	protocadherin beta 12 [Source:HGNC Symbol;Acc:HGNC:8683]	-
ENSG00000008405	1715.6	1632.31	1660.88	1120.39	1230.21	959.251	1669.6	1103.28	0.59743	0.000842887	0.0183216	CRY1	12	106991364	107093829	-	5062	protein_coding	cryptochrome circadian regulator 1 [Source:HGNC Symbol;Acc:HGNC:2384]	-
ENSG00000254991	47.2273	20.8127	29.6058	12.3458	6.50906	7.38697	32.5486	8.74729	1.90098	0.00084291	0.0183216	AC124276.1	11	12066929	12073014	+	899	lincRNA	novel transcript	-
ENSG00000242861	55.9017	46.5809	38.4875	16.4611	21.3869	15.8292	46.99	17.8924	1.38917	0.000844644	0.0183216	AL591895.1	1	225840883	225846522	-	348	antisense	novel transcript	-
ENSG00000165475	415.407	402.379	392.77	272.637	247.344	263.82	403.519	261.267	0.627534	0.000845366	0.0183216	CRYL1	13	20403666	20525873	-	4327	protein_coding	crystallin lambda 1 [Source:HGNC Symbol;Acc:HGNC:18246]	-
ENSG00000126016	157.103	189.297	174.674	103.911	106.934	80.2014	173.691	97.0156	0.838548	0.000850367	0.0184066	AMOT	X	112774503	112840815	-	8502	protein_coding	angiomotin [Source:HGNC Symbol;Acc:HGNC:17810]	-
ENSG00000196391	218.788	224.976	225.991	140.948	115.303	143.518	223.251	133.257	0.745916	0.000855358	0.0184911	ZNF774	15	90352245	90369146	+	8511	protein_coding	zinc finger protein 774 [Source:HGNC Symbol;Acc:HGNC:33108]	zf-C2H2
ENSG00000179163	504.079	511.398	599.024	315.848	380.315	323.971	538.167	340.045	0.661654	0.00085867	0.0185246	FUCA1	1	23845077	23868294	-	2047	protein_coding	alpha-L-fucosidase 1 [Source:HGNC Symbol;Acc:HGNC:4006]	-
ENSG00000163328	348.903	344.897	438.166	236.629	216.659	110.805	377.322	188.031	1.00381	0.000863896	0.0185814	GPR155	2	174431571	174487094	-	7769	protein_coding	G protein-coupled receptor 155 [Source:HGNC Symbol;Acc:HGNC:22951]	-
ENSG00000224631	781.659	847.375	993.767	549.39	613.711	509.701	874.267	557.601	0.648413	0.000869329	0.0186472	RPS27AP16	16	61055399	61055964	-	566	transcribed_processed_pseudogene	ribosomal protein S27a pseudogene 16 [Source:HGNC Symbol;Acc:HGNC:36855]	-
ENSG00000183044	515.645	436.076	430.271	294.243	297.557	294.424	460.664	295.408	0.641077	0.000887437	0.0188733	ABAT	16	8674565	8784575	+	9744	protein_coding	4-aminobutyrate aminotransferase [Source:HGNC Symbol;Acc:HGNC:23]	-
ENSG00000173821	3697.22	3663.04	3541.84	2507.24	2472.51	2673.03	3634.03	2550.92	0.510601	0.000891161	0.0189288	RNF213	17	80260866	80398786	+	28570	protein_coding	ring finger protein 213 [Source:HGNC Symbol;Acc:HGNC:14539]	-
ENSG00000173575	2103.06	2113.98	1929.31	1398.17	1416.18	1453.12	2048.78	1422.49	0.526372	0.000896116	0.0189867	CHD2	15	92900189	93028005	+	16960	protein_coding	chromodomain helicase DNA binding protein 2 [Source:HGNC Symbol;Acc:HGNC:1917]	-
ENSG00000178104	506.97	462.835	502.311	325.107	329.172	314.474	490.706	322.918	0.603573	0.000899767	0.0190168	PDE4DIP	1	148808181	149048286	+	27623	protein_coding	phosphodiesterase 4D interacting protein [Source:HGNC Symbol;Acc:HGNC:15580]	-
ENSG00000229474	79.0334	75.3223	76.975	46.2969	30.6855	30.6032	77.1102	35.8619	1.10617	0.000901542	0.0190307	PATL2	15	44665732	44711316	-	4771	protein_coding	PAT1 homolog 2 [Source:HGNC Symbol;Acc:HGNC:33630]	-
ENSG00000261087	48.1911	53.5184	52.3035	14.4035	27.896	16.8845	51.3377	19.728	1.37172	0.000902706	0.0190317	AP003469.4	8	101166805	101169629	-	2825	lincRNA	novel transcript	-
ENSG00000135414	1678.01	1605.55	1324.37	765.442	926.146	1119.65	1535.98	937.081	0.713026	0.000912041	0.0192047	GDF11	12	55743280	55757278	+	8657	protein_coding	growth differentiation factor 11 [Source:HGNC Symbol;Acc:HGNC:4216]	-
ENSG00000130653	282.4	251.735	219.083	116.257	117.163	178.343	251.072	137.254	0.872887	0.000930682	0.0195248	PNPLA7	9	137459953	137550534	-	9976	protein_coding	patatin like phospholipase domain containing 7 [Source:HGNC Symbol;Acc:HGNC:24768]	-
ENSG00000148908	765.274	835.482	723.368	423.874	533.743	531.862	774.708	496.493	0.641669	0.000943492	0.019745	RGS10	10	119499828	119542708	-	1252	protein_coding	regulator of G protein signaling 10 [Source:HGNC Symbol;Acc:HGNC:9992]	-
ENSG00000167037	106.984	81.2688	80.9225	32.9223	42.7738	51.7088	89.7251	42.4683	1.08016	0.000960399	0.0200741	SGSM1	22	24806169	24927578	+	8607	protein_coding	small G protein signaling modulator 1 [Source:HGNC Symbol;Acc:HGNC:29410]	-
ENSG00000146072	499.26	446.978	517.114	265.436	291.978	353.519	487.784	303.644	0.684297	0.000968976	0.0202129	TNFRSF21	6	47231532	47309905	-	3595	protein_coding	TNF receptor superfamily member 21 [Source:HGNC Symbol;Acc:HGNC:13469]	-
ENSG00000111962	479.983	433.103	535.865	281.897	345.91	262.765	482.984	296.857	0.701267	0.000973298	0.0202691	UST	6	148747328	149076990	+	4563	protein_coding	uronyl 2-sulfotransferase [Source:HGNC Symbol;Acc:HGNC:17223]	-
ENSG00000105327	1100.68	762.142	412.507	130.66	242.695	468.545	758.445	280.633	1.43479	0.000980783	0.0203752	BBC3	19	47220822	47232766	-	3180	protein_coding	BCL2 binding component 3 [Source:HGNC Symbol;Acc:HGNC:17868]	-
ENSG00000186481	106.02	97.1261	129.279	74.0751	35.3349	36.9349	110.808	48.7816	1.18574	0.000996467	0.0205282	ANKRD20A5P	18	14179097	14252140	+	6302	transcribed_unprocessed_pseudogene	ankyrin repeat domain 20 family member A5, pseudogene [Source:HGNC Symbol;Acc:HGNC:33833]	-
ENSG00000186814	1011.05	1036.67	1136.86	743.837	740.173	595.179	1061.53	693.063	0.614781	0.00101536	0.0208393	ZSCAN30	18	35251058	35290245	-	8271	protein_coding	zinc finger and SCAN domain containing 30 [Source:HGNC Symbol;Acc:HGNC:33517]	zf-C2H2
ENSG00000119655	1416.82	1295.34	1300.68	583.341	875.003	939.201	1337.61	799.182	0.743004	0.00101924	0.0208939	NPC2	14	74476192	74494177	-	2749	protein_coding	NPC intracellular cholesterol transporter 2 [Source:HGNC Symbol;Acc:HGNC:14537]	-
ENSG00000116117	172.524	138.752	151.976	98.7668	69.7399	85.4778	154.417	84.6615	0.869169	0.00103582	0.0211826	PARD3B	2	204545793	205620162	+	10382	protein_coding	par-3 family cell polarity regulator beta [Source:HGNC Symbol;Acc:HGNC:14446]	-
ENSG00000106829	303.604	300.298	330.598	177.986	201.781	207.89	311.5	195.886	0.669085	0.00104234	0.0212649	TLE4	9	79571773	79726882	+	8187	protein_coding	transducin like enhancer of split 4 [Source:HGNC Symbol;Acc:HGNC:11840]	-
ENSG00000158467	654.435	542.122	635.537	388.894	429.598	361.962	610.698	393.484	0.633716	0.00105856	0.0215443	AHCYL2	7	129225023	129430211	+	6858	protein_coding	adenosylhomocysteinase like 2 [Source:HGNC Symbol;Acc:HGNC:22204]	-
ENSG00000072422	152.284	189.297	184.543	90.5362	118.093	78.0908	175.374	95.5733	0.872935	0.00108931	0.0221174	RHOBTB1	10	60869438	61001440	-	4841	protein_coding	Rho related BTB domain containing 1 [Source:HGNC Symbol;Acc:HGNC:18738]	-
ENSG00000130956	895.39	725.472	622.708	293.214	366.367	547.691	747.857	402.424	0.894502	0.00112657	0.0227923	HABP4	9	96450201	96491336	+	4056	protein_coding	hyaluronan binding protein 4 [Source:HGNC Symbol;Acc:HGNC:17062]	-
ENSG00000028277	220.715	242.815	209.214	108.026	131.111	153.016	224.248	130.718	0.77896	0.00112876	0.0228096	POU2F2	19	42086110	42196585	-	9072	protein_coding	POU class 2 homeobox 2 [Source:HGNC Symbol;Acc:HGNC:9213]	Pou
ENSG00000261260	9.63822	10.9019	15.7897	1.02882	0.929865	1.05528	12.11	1.00466	3.5942	0.00114516	0.0229773	AC106736.1	16	71301583	71302869	+	434	lincRNA	novel transcript	-
ENSG00000266904	66.5037	94.1528	58.2247	32.9223	32.5453	33.769	72.9604	33.0788	1.14126	0.00115462	0.0230585	LINC00663	19	19757366	19776423	-	4334	lincRNA	long intergenic non-protein coding RNA 663 [Source:HGNC Symbol;Acc:HGNC:28609]	-
ENSG00000104921	47.2273	36.67	27.6321	4.11528	11.1584	16.8845	37.1765	10.7194	1.79649	0.00116026	0.0231324	FCER2	19	7688758	7702146	-	2451	protein_coding	Fc fragment of IgE receptor II [Source:HGNC Symbol;Acc:HGNC:3612]	-
ENSG00000147883	233.245	252.726	209.214	134.775	145.989	143.518	231.728	141.428	0.71209	0.00117447	0.0233456	CDKN2B	9	22002903	22009363	-	4058	protein_coding	cyclin dependent kinase inhibitor 2B [Source:HGNC Symbol;Acc:HGNC:1788]	-
ENSG00000136111	1793.67	1757.19	2074.38	1246.93	1376.2	1111.21	1875.08	1244.78	0.59084	0.00121565	0.0240518	TBC1D4	13	75283503	75482114	-	7977	protein_coding	TBC1 domain family member 4 [Source:HGNC Symbol;Acc:HGNC:19165]	-
ENSG00000142871	9082.09	8786.94	7234.67	4906.44	4918.99	6330.63	8367.9	5385.36	0.635869	0.0012205	0.0240967	CYR61	1	85580761	85583962	+	2455	protein_coding	cysteine rich angiogenic inducer 61 [Source:HGNC Symbol;Acc:HGNC:2654]	-
ENSG00000134109	4552.13	4520.33	5198.77	3364.24	3394.01	2630.82	4757.08	3129.69	0.603976	0.0012239	0.0241309	EDEM1	3	5187646	5219957	+	6758	protein_coding	ER degradation enhancing alpha-mannosidase like protein 1 [Source:HGNC Symbol;Acc:HGNC:18967]	-
ENSG00000185650	10957.7	11145.7	10224.8	6697.62	7567.24	8077.13	10776.1	7447.33	0.53304	0.00127443	0.0249826	ZFP36L1	14	68787660	68796253	-	5160	protein_coding	ZFP36 ring finger protein like 1 [Source:HGNC Symbol;Acc:HGNC:1107]	Others
ENSG00000274750	39.5167	46.5809	53.2904	16.4611	22.3168	16.8845	46.4627	18.5541	1.31971	0.00128373	0.025136	HIST1H3E	6	26224199	26227473	+	2679	protein_coding	histone cluster 1 H3 family member e [Source:HGNC Symbol;Acc:HGNC:4769]	-
ENSG00000036672	66.5037	54.5095	64.1459	26.7493	25.1064	32.7137	61.7197	28.1898	1.13339	0.00129562	0.0253396	USP2	11	119355215	119381726	-	4538	protein_coding	ubiquitin specific peptidase 2 [Source:HGNC Symbol;Acc:HGNC:12618]	-
ENSG00000079482	268.906	281.467	263.491	189.303	159.007	160.403	271.288	169.571	0.678328	0.00130094	0.0254146	OPHN1	X	68042344	68433913	-	8224	protein_coding	oligophrenin 1 [Source:HGNC Symbol;Acc:HGNC:8148]	-
ENSG00000106665	1721.39	1455.9	836.857	413.586	480.74	940.256	1338.05	611.527	1.12998	0.0013051	0.0254375	CLIP2	7	74289475	74405943	+	7315	protein_coding	CAP-Gly domain containing linker protein 2 [Source:HGNC Symbol;Acc:HGNC:2586]	-
ENSG00000250120	23.1317	30.7236	34.5401	5.1441	13.0181	1.05528	29.4651	6.40583	2.17774	0.00131616	0.0255653	PCDHA10	5	140855883	141012344	+	15224	protein_coding	protocadherin alpha 10 [Source:HGNC Symbol;Acc:HGNC:8664]	-
ENSG00000189343	3420.6	3945.5	2288.53	2042.21	1623.54	1976.54	3218.21	1880.77	0.77503	0.00132928	0.025738	RPS2P46	17	19445970	19446852	-	883	processed_pseudogene	ribosomal protein S2 pseudogene 46 [Source:HGNC Symbol;Acc:HGNC:35839]	-
ENSG00000119917	159.994	179.386	235.859	98.7668	126.462	77.0356	191.747	100.755	0.925789	0.00133484	0.0258104	IFIT3	10	89327894	89340971	+	2640	protein_coding	interferon induced protein with tetratricopeptide repeats 3 [Source:HGNC Symbol;Acc:HGNC:5411]	-
ENSG00000053254	550.342	508.425	622.708	345.684	396.123	350.354	560.492	364.053	0.622077	0.00133959	0.0258578	FOXN3	14	89124871	89619149	-	11033	protein_coding	forkhead box N3 [Source:HGNC Symbol;Acc:HGNC:1928]	Fork
ENSG00000159388	590.823	604.56	526.983	375.519	401.702	369.349	574.122	382.19	0.586778	0.00134033	0.0258578	BTG2	1	203305491	203309602	+	2757	protein_coding	BTG anti-proliferation factor 2 [Source:HGNC Symbol;Acc:HGNC:1131]	-
ENSG00000080845	1363.81	1332.01	1035.22	601.86	759.7	902.266	1243.68	754.609	0.720912	0.00140557	0.0267829	DLGAP4	20	36306336	36528637	+	8789	protein_coding	DLG associated protein 4 [Source:HGNC Symbol;Acc:HGNC:24476]	-
ENSG00000101605	29.8785	18.8306	43.4218	4.11528	13.0181	6.33169	30.7103	7.82169	1.95957	0.00141105	0.0268572	MYOM1	18	3066807	3220108	-	6574	protein_coding	myomesin 1 [Source:HGNC Symbol;Acc:HGNC:7613]	-
ENSG00000250748	3476.5	4088.21	4820.81	2802.51	2797.03	1986.04	4128.51	2528.53	0.707225	0.0014221	0.0270138	AC025419.1	12	65466820	65642372	-	4293	lincRNA	uncharacterized LOC100507065 [Source:NCBI gene;Acc:100507065]	-
ENSG00000116035	44.3358	35.679	37.5007	8.23056	16.7376	16.8845	39.1718	13.9509	1.48695	0.00142474	0.0270138	VAX2	2	70900590	70965373	+	2961	protein_coding	ventral anterior homeobox 2 [Source:HGNC Symbol;Acc:HGNC:12661]	Homeobox
ENSG00000158555	808.646	765.116	636.524	349.799	424.948	547.691	736.762	440.813	0.741344	0.00142479	0.0270138	GDPD5	11	75434640	75525903	-	9867	protein_coding	glycerophosphodiester phosphodiesterase domain containing 5 [Source:HGNC Symbol;Acc:HGNC:28804]	-
ENSG00000013364	266.015	233.895	128.292	74.0751	78.1087	135.076	209.401	95.7533	1.13059	0.00142562	0.0270138	MVP	16	29820394	29848039	+	6141	protein_coding	major vault protein [Source:HGNC Symbol;Acc:HGNC:7531]	-
ENSG00000142102	5990.15	5149.66	3069.13	1611.13	1864.38	3398.01	4736.32	2291.17	1.04777	0.00143043	0.0270749	PGGHG	11	289135	296107	+	5260	protein_coding	protein-glucosylgalactosylhydroxylysine glucosidase [Source:HGNC Symbol;Acc:HGNC:26210]	-
ENSG00000169894	129.152	158.573	185.53	85.3921	76.2489	99.1965	157.752	86.9458	0.86081	0.00144179	0.0272596	MUC3A	7	100949555	100968346	+	11374	protein_coding	mucin 3A, cell surface associated [Source:HGNC Symbol;Acc:HGNC:7513]	-
ENSG00000285108	20.2403	29.7325	25.6583	7.20174	9.29865	2.11056	25.2104	6.20365	2.00756	0.00145052	0.0273363	AC103718.1	8	129685401	129723023	-	10728	lincRNA	novel transcript	-
ENSG00000106617	1572.96	1550.05	1799.04	1199.6	1071.2	784.074	1640.68	1018.29	0.68798	0.00145524	0.0273923	PRKAG2	7	151556111	151877125	-	6740	protein_coding	protein kinase AMP-activated non-catalytic subunit gamma 2 [Source:HGNC Symbol;Acc:HGNC:9386]	-
ENSG00000179104	233.245	216.056	232.899	148.15	145.989	128.744	227.4	140.961	0.689423	0.00146277	0.0275036	TMTC2	12	82686880	83134870	+	8323	protein_coding	transmembrane and tetratricopeptide repeat containing 2 [Source:HGNC Symbol;Acc:HGNC:25440]	-
ENSG00000249279	14.4573	16.8484	23.6846	0	0	6.33169	18.3301	2.11056	3.15725	0.00146891	0.0275886	LINC02057	5	61201309	61264929	-	1036	lincRNA	long intergenic non-protein coding RNA 2057 [Source:HGNC Symbol;Acc:HGNC:52900]	-
ENSG00000111266	1253.93	1211.1	1276.01	886.843	902.899	821.009	1247.01	870.25	0.518833	0.00151306	0.0283242	DUSP16	12	12474210	12562383	-	5724	protein_coding	dual specificity phosphatase 16 [Source:HGNC Symbol;Acc:HGNC:17909]	-
ENSG00000182326	97.346	91.1796	66.1196	44.2393	34.405	45.3771	84.8817	41.3405	1.04083	0.00153388	0.0286509	C1S	12	6988259	7071032	+	6462	protein_coding	complement C1s [Source:HGNC Symbol;Acc:HGNC:1247]	-
ENSG00000173812	7587.2	6942.53	6524.13	4450.68	4939.44	5189.88	7017.95	4860	0.530102	0.00154256	0.0287187	EIF1	17	41688885	41692668	+	3623	protein_coding	eukaryotic translation initiation factor 1 [Source:HGNC Symbol;Acc:HGNC:3249]	-
ENSG00000149633	11.5659	17.8395	6.90801	0	0	2.11056	12.1045	0.703521	4.16141	0.00154775	0.0287523	KIAA1755	20	38210488	38260772	-	8083	protein_coding	KIAA1755 [Source:HGNC Symbol;Acc:HGNC:29372]	-
ENSG00000117228	37.589	50.5452	55.2641	21.6052	18.5973	18.9951	47.7995	19.7325	1.2768	0.00157671	0.0292267	GBP1	1	89052319	89065360	-	4992	protein_coding	guanylate binding protein 1 [Source:HGNC Symbol;Acc:HGNC:4182]	-
ENSG00000182134	548.415	452.925	525.009	340.54	344.98	318.695	508.783	334.738	0.603869	0.00157905	0.0292381	TDRKH	1	151770107	151791416	-	5092	protein_coding	tudor and KH domain containing [Source:HGNC Symbol;Acc:HGNC:11713]	-
ENSG00000271755	49.1549	48.563	49.343	17.4899	25.1064	20.0504	49.0203	20.8822	1.22712	0.00159913	0.0295556	AL031118.1	6	27404010	27406964	-	2955	lincRNA	novel transcript	-
ENSG00000128805	783.587	796.83	529.943	264.407	349.629	510.756	703.454	374.931	0.9082	0.00160396	0.0296029	ARHGAP22	10	48446034	48656265	-	6783	protein_coding	Rho GTPase activating protein 22 [Source:HGNC Symbol;Acc:HGNC:30320]	-
ENSG00000122033	380.71	365.709	458.89	241.773	287.328	194.172	401.77	241.091	0.735562	0.00161318	0.0297409	MTIF3	13	27435643	27450591	-	1603	protein_coding	mitochondrial translational initiation factor 3 [Source:HGNC Symbol;Acc:HGNC:29788]	-
ENSG00000050426	2475.09	2342.92	2568.79	1708.87	1819.75	1703.22	2462.27	1743.95	0.497561	0.0016415	0.030165	LETMD1	12	51047962	51060424	+	6032	protein_coding	LETM1 domain containing 1 [Source:HGNC Symbol;Acc:HGNC:24241]	-
ENSG00000178585	691.06	667.99	555.602	320.992	406.351	460.103	638.217	395.815	0.689314	0.00164565	0.0302086	CTNNBIP1	1	9848276	9910336	-	3339	protein_coding	catenin beta interacting protein 1 [Source:HGNC Symbol;Acc:HGNC:16913]	-
ENSG00000177426	1266.46	1259.67	1210.88	886.843	911.268	799.903	1245.67	866.005	0.524281	0.00165399	0.0302965	TGIF1	18	3411608	3459978	+	8222	protein_coding	TGFB induced factor homeobox 1 [Source:HGNC Symbol;Acc:HGNC:11776]	Homeobox
ENSG00000150995	347.94	363.727	423.363	254.119	254.783	198.393	378.343	235.765	0.681566	0.00167469	0.0305117	ITPR1	3	4493345	4847840	+	32454	protein_coding	inositol 1,4,5-trisphosphate receptor type 1 [Source:HGNC Symbol;Acc:HGNC:6180]	-
ENSG00000197958	30944.5	29792.9	20750.7	11175	15164.2	19839.3	27162.7	15392.9	0.819371	0.00168698	0.0306699	RPL12	9	127447674	127451405	-	2452	protein_coding	ribosomal protein L12 [Source:HGNC Symbol;Acc:HGNC:10302]	-
ENSG00000167306	713.228	716.553	678.959	421.816	486.319	510.756	702.913	472.964	0.571594	0.00169949	0.0307987	MYO5B	18	49822813	50195093	-	10488	protein_coding	myosin VB [Source:HGNC Symbol;Acc:HGNC:7603]	-
ENSG00000115255	335.41	289.396	229.938	85.3921	134.83	201.559	284.915	140.594	1.01977	0.00170422	0.0308517	REEP6	19	1490747	1497927	+	2449	protein_coding	receptor accessory protein 6 [Source:HGNC Symbol;Acc:HGNC:30078]	-
ENSG00000137266	486.73	398.415	353.296	192.389	248.274	289.147	412.814	243.27	0.763182	0.00171733	0.031056	SLC22A23	6	3268962	3457022	-	8898	protein_coding	solute carrier family 22 member 23 [Source:HGNC Symbol;Acc:HGNC:21106]	-
ENSG00000139926	4059.62	4067.4	4781.33	2859.09	3248.02	2480.97	4302.78	2862.69	0.587781	0.00173108	0.0312383	FRMD6	14	51489100	51730727	+	9416	protein_coding	FERM domain containing 6 [Source:HGNC Symbol;Acc:HGNC:19839]	-
ENSG00000114019	1138.27	1072.35	888.173	573.053	596.044	781.964	1032.93	650.353	0.667786	0.00174079	0.0313803	AMOTL2	3	134355874	134375479	-	5984	protein_coding	angiomotin like 2 [Source:HGNC Symbol;Acc:HGNC:17812]	-
ENSG00000168010	1459.23	1226.96	973.043	680.05	667.643	883.271	1219.74	743.655	0.714178	0.00176123	0.0316817	ATG16L2	11	72814308	72843674	+	8617	protein_coding	autophagy related 16 like 2 [Source:HGNC Symbol;Acc:HGNC:25464]	-
ENSG00000154803	966.713	828.545	730.276	474.286	477.021	630.003	841.845	527.103	0.675917	0.0017847	0.0320362	FLCN	17	17212212	17237188	-	9786	protein_coding	folliculin [Source:HGNC Symbol;Acc:HGNC:27310]	-
ENSG00000028203	1886.2	1952.43	2299.38	1419.77	1430.13	967.693	2046	1272.53	0.684894	0.00179736	0.0320898	VEZT	12	95217746	95302790	+	8757	protein_coding	vezatin, adherens junctions transmembrane protein [Source:HGNC Symbol;Acc:HGNC:18258]	-
ENSG00000160305	1977.76	1889.99	1734.9	1315.86	1118.63	1377.14	1867.55	1270.54	0.555948	0.00179899	0.0320898	DIP2A	21	46458899	46569852	+	13557	protein_coding	disco interacting protein 2 homolog A [Source:HGNC Symbol;Acc:HGNC:17217]	-
ENSG00000115267	448.177	390.486	513.167	271.609	318.944	187.84	450.61	259.464	0.795187	0.0018018	0.0321064	IFIH1	2	162267079	162318703	-	5108	protein_coding	interferon induced with helicase C domain 1 [Source:HGNC Symbol;Acc:HGNC:18873]	-
ENSG00000187634	57.8293	64.4204	25.6583	5.1441	8.36879	26.382	49.3027	13.2983	1.89829	0.00180617	0.0321506	SAMD11	1	923928	944581	+	4166	protein_coding	sterile alpha motif domain containing 11 [Source:HGNC Symbol;Acc:HGNC:28706]	-
ENSG00000198839	916.594	863.233	1137.85	689.31	606.272	399.952	972.559	565.178	0.782793	0.00181743	0.0322835	ZNF277	7	112206588	112343096	+	4014	protein_coding	zinc finger protein 277 [Source:HGNC Symbol;Acc:HGNC:13070]	-
ENSG00000278828	51.0825	66.4025	57.2378	30.8646	22.3168	26.382	58.241	26.5211	1.13726	0.00184251	0.032661	HIST1H3H	6	27810064	27811300	+	1237	protein_coding	histone cluster 1 H3 family member h [Source:HGNC Symbol;Acc:HGNC:4775]	-
ENSG00000118564	2475.09	2511.4	3442.17	1893.03	1844.85	1160.81	2809.55	1632.9	0.782766	0.00184555	0.0326809	FBXL5	4	15604539	15681679	-	4573	protein_coding	F-box and leucine rich repeat protein 5 [Source:HGNC Symbol;Acc:HGNC:13602]	-
ENSG00000225886	16.385	23.786	18.7503	5.1441	5.57919	3.16584	19.6404	4.62971	2.07698	0.00185814	0.0328695	AL445490.1	1	27669468	27703063	+	1651	antisense	novel transcript, antisense to IFI6	-
ENSG00000146411	111.803	113.974	90.7911	72.0174	44.6335	37.9901	105.523	51.547	1.03438	0.00186707	0.0329933	SLC2A12	6	133988697	134052636	-	4468	protein_coding	solute carrier family 2 member 12 [Source:HGNC Symbol;Acc:HGNC:18067]	-
ENSG00000163682	16477.5	16956.4	15122.6	9056.71	12047.3	11495.2	16185.5	10866.4	0.574812	0.00187374	0.0330768	RPL9	4	39452521	39458949	-	5022	protein_coding	ribosomal protein L9 [Source:HGNC Symbol;Acc:HGNC:10369]	-
ENSG00000130940	227.462	204.163	187.503	90.5362	104.145	150.905	206.376	115.195	0.842645	0.00188615	0.0332614	CASZ1	1	10636604	10796650	-	11336	protein_coding	castor zinc finger 1 [Source:HGNC Symbol;Acc:HGNC:26002]	Others
ENSG00000064309	156.139	187.315	211.188	98.7668	122.742	100.252	184.881	107.254	0.783843	0.00188822	0.0332635	CDON	11	125955796	126063335	-	10600	protein_coding	cell adhesion associated, oncogene regulated [Source:HGNC Symbol;Acc:HGNC:17104]	-
ENSG00000170689	727.685	666.998	623.695	344.655	447.265	489.651	672.793	427.19	0.655299	0.00190807	0.0335784	HOXB9	17	48621159	48626356	-	2581	protein_coding	homeobox B9 [Source:HGNC Symbol;Acc:HGNC:5120]	Homeobox
ENSG00000174738	349.867	333.004	449.021	269.551	212.939	150.905	377.297	211.132	0.837173	0.00191753	0.0336736	NR1D2	3	23945260	23980618	+	5820	protein_coding	nuclear receptor subfamily 1 group D member 2 [Source:HGNC Symbol;Acc:HGNC:7963]	THR-like
ENSG00000188385	34.6976	36.67	29.6058	15.4323	11.1584	9.49753	33.6578	12.0294	1.48481	0.00192266	0.0336736	JAKMIP3	10	132104671	132184809	+	7608	protein_coding	Janus kinase and microtubule interacting protein 3 [Source:HGNC Symbol;Acc:HGNC:23523]	-
ENSG00000010610	82.8887	76.3133	57.2378	42.1816	32.5453	25.3268	72.1466	33.3512	1.1129	0.00192436	0.0336736	CD4	12	6786858	6820808	+	4583	protein_coding	CD4 molecule [Source:HGNC Symbol;Acc:HGNC:1678]	-
ENSG00000174804	436.611	466.8	485.535	311.733	328.242	231.107	462.982	290.361	0.672189	0.00192731	0.0336736	FZD4	11	86945679	86955391	-	7383	protein_coding	frizzled class receptor 4 [Source:HGNC Symbol;Acc:HGNC:4042]	-
ENSG00000231395	70.359	81.2688	137.173	43.2105	53.0023	33.769	96.2671	43.3273	1.14852	0.00193155	0.0336937	ARL4AP4	3	23878981	23879498	-	518	processed_pseudogene	ADP ribosylation factor like GTPase 4A pseudogene 4 [Source:HGNC Symbol;Acc:HGNC:52373]	-
ENSG00000122884	557.089	573.837	711.526	439.306	381.245	265.931	614.15	362.161	0.761559	0.00193242	0.0336937	P4HA1	10	73007217	73096974	-	3093	protein_coding	prolyl 4-hydroxylase subunit alpha 1 [Source:HGNC Symbol;Acc:HGNC:8546]	-
ENSG00000130649	250.594	239.842	226.978	126.545	149.708	166.735	239.138	147.663	0.695771	0.00197402	0.0342089	CYP2E1	10	133520406	133561220	+	9621	protein_coding	cytochrome P450 family 2 subfamily E member 1 [Source:HGNC Symbol;Acc:HGNC:2631]	-
ENSG00000074660	2512.68	2378.6	1768.45	871.411	1141.87	1690.56	2219.91	1234.62	0.846574	0.00198532	0.0343699	SCARF1	17	1633858	1645747	-	4961	protein_coding	scavenger receptor class F member 1 [Source:HGNC Symbol;Acc:HGNC:16820]	-
ENSG00000158246	21.2041	22.7949	23.6846	9.25938	4.64933	4.22113	22.5612	6.04328	1.90404	0.00199825	0.0345585	TENT5B	1	27005020	27012836	-	2368	protein_coding	terminal nucleotidyltransferase 5B [Source:HGNC Symbol;Acc:HGNC:28273]	-
ENSG00000255968	16.385	23.786	21.7109	8.23056	3.71946	2.11056	20.6273	4.68686	2.13904	0.00200286	0.0345681	AC024145.1	12	26318953	26421462	+	775	antisense	novel transcript to ITPR2	-
ENSG00000143947	14166.3	13759.2	15111.8	10392.1	10801.3	9333.97	14345.7	10175.8	0.495459	0.00200933	0.0346097	RPS27A	2	55231903	55235853	+	3130	protein_coding	ribosomal protein S27a [Source:HGNC Symbol;Acc:HGNC:10417]	-
ENSG00000010626	185.054	182.359	110.528	55.5563	74.3892	104.473	159.314	78.1395	1.02887	0.00202444	0.0347645	LRRC23	12	6873569	6914243	+	3054	protein_coding	leucine rich repeat containing 23 [Source:HGNC Symbol;Acc:HGNC:19138]	-
ENSG00000182185	342.157	352.825	377.967	268.522	211.079	184.674	357.65	221.425	0.691709	0.00205865	0.0352435	RAD51B	14	67819779	68730218	+	7477	protein_coding	RAD51 paralog B [Source:HGNC Symbol;Acc:HGNC:9822]	-
ENSG00000031698	3872.64	3788.91	3491.51	2078.22	2755.19	2656.14	3717.68	2496.52	0.574426	0.00206475	0.0352435	SARS	1	109213918	109238169	+	3836	protein_coding	seryl-tRNA synthetase [Source:HGNC Symbol;Acc:HGNC:10537]	-
ENSG00000142197	558.053	575.819	524.022	379.635	398.912	302.866	552.631	360.471	0.615766	0.00211883	0.0359147	DOP1B	21	36156782	36294274	+	9030	protein_coding	DOP1 leucine zipper like protein B [Source:HGNC Symbol;Acc:HGNC:1291]	-
ENSG00000069702	332.518	302.28	388.823	220.168	235.256	173.066	341.207	209.497	0.702721	0.00213312	0.0360851	TGFBR3	1	91680343	91906335	-	8705	protein_coding	transforming growth factor beta receptor 3 [Source:HGNC Symbol;Acc:HGNC:11774]	-
ENSG00000170266	1251.04	1157.58	1105.28	786.019	808.983	860.055	1171.3	818.352	0.517423	0.00215593	0.0363422	GLB1	3	32996608	33097230	-	4364	protein_coding	galactosidase beta 1 [Source:HGNC Symbol;Acc:HGNC:4298]	-
ENSG00000139433	1758.01	1620.42	1709.24	1019.56	1189.3	1281.11	1695.89	1163.32	0.543812	0.00215685	0.0363422	GLTP	12	109850943	109880488	-	2696	protein_coding	glycolipid transfer protein [Source:HGNC Symbol;Acc:HGNC:24867]	-
ENSG00000153879	1650.06	1445.99	1563.19	1012.36	1193.02	980.357	1553.08	1061.91	0.548213	0.00217739	0.0365877	CEBPG	19	33373330	33382686	+	4411	protein_coding	CCAAT enhancer binding protein gamma [Source:HGNC Symbol;Acc:HGNC:1837]	C/EBP
ENSG00000184903	123.369	111.992	141.121	58.6428	79.9684	70.7039	125.494	69.7717	0.845218	0.00217991	0.0365877	IMMP2L	7	110663051	111562517	-	3411	protein_coding	inner mitochondrial membrane peptidase subunit 2 [Source:HGNC Symbol;Acc:HGNC:14598]	-
ENSG00000197279	442.394	441.032	475.666	316.877	309.645	212.112	453.031	279.544	0.695744	0.00218001	0.0365877	ZNF165	6	28080975	28089563	+	2107	protein_coding	zinc finger protein 165 [Source:HGNC Symbol;Acc:HGNC:12953]	zf-C2H2
ENSG00000167601	19546.3	19723.5	16811.1	9202.8	11033.8	14826.7	18693.7	11687.8	0.677565	0.00224909	0.037612	AXL	19	41219203	41261766	+	5154	protein_coding	AXL receptor tyrosine kinase [Source:HGNC Symbol;Acc:HGNC:905]	-
ENSG00000108679	133.007	117.939	83.883	29.8358	55.7919	68.5933	111.61	51.407	1.11864	0.00224987	0.037612	LGALS3BP	17	78971238	78980109	-	3584	protein_coding	galectin 3 binding protein [Source:HGNC Symbol;Acc:HGNC:6564]	-
ENSG00000007516	178.307	120.912	88.8173	36.0087	60.4412	78.0908	129.345	58.1803	1.15336	0.00226179	0.0377372	BAIAP3	16	1333601	1349441	+	6146	protein_coding	BAI1 associated protein 3 [Source:HGNC Symbol;Acc:HGNC:948]	-
ENSG00000010404	1509.34	1497.53	1658.91	1116.27	1103.75	764.024	1555.26	994.681	0.644591	0.00228235	0.0379686	IDS	X	149476990	149521096	-	9292	protein_coding	iduronate 2-sulfatase [Source:HGNC Symbol;Acc:HGNC:5389]	-
ENSG00000119321	3133.38	3247.78	3282.29	2339.54	2323.73	2356.44	3221.15	2339.9	0.461131	0.00228535	0.0379813	FKBP15	9	113161006	113221361	-	11060	protein_coding	FK506 binding protein 15 [Source:HGNC Symbol;Acc:HGNC:23397]	-
ENSG00000109654	1186.46	1208.13	1508.91	902.275	919.637	754.526	1301.17	858.813	0.599164	0.0023138	0.038342	TRIM2	4	153152342	153339320	+	9425	protein_coding	tripartite motif containing 2 [Source:HGNC Symbol;Acc:HGNC:15974]	-
ENSG00000090238	298.785	256.69	117.436	86.4209	66.0204	141.408	224.304	97.9497	1.19738	0.00231658	0.0383508	YPEL3	16	30092314	30096915	-	3181	protein_coding	yippee like 3 [Source:HGNC Symbol;Acc:HGNC:18327]	-
ENSG00000278978	90.5992	77.3044	101.647	49.3834	53.0023	34.8243	89.8501	45.7367	0.971288	0.00232599	0.0384198	AC092611.3	4	151669786	151670503	+	718	TEC	TEC	-
ENSG00000226054	72.2866	113.974	57.2378	10.2882	38.1245	39.0454	81.1663	29.1527	1.47509	0.00233503	0.0385065	MEMO1P1	21	36130489	36131376	+	888	processed_pseudogene	mediator of cell motility 1 pseudogene 1 [Source:HGNC Symbol;Acc:HGNC:23274]	-
ENSG00000135069	3277.96	3374.64	3549.73	2463	2563.64	2100.01	3400.78	2375.55	0.517492	0.00237216	0.0390809	PSAT1	9	78297143	78330093	+	2188	protein_coding	phosphoserine aminotransferase 1 [Source:HGNC Symbol;Acc:HGNC:19129]	-
ENSG00000128394	302.64	256.69	258.557	134.775	159.937	199.448	272.629	164.72	0.727622	0.0023795	0.0391433	APOBEC3F	22	39040604	39053910	+	3242	protein_coding	apolipoprotein B mRNA editing enzyme catalytic subunit 3F [Source:HGNC Symbol;Acc:HGNC:17356]	-
ENSG00000197251	37.589	35.679	36.5138	6.17292	16.7376	15.8292	36.5939	12.9132	1.49837	0.00238685	0.0391714	LINC00336	6	33586106	33593338	-	2107	lincRNA	long intergenic non-protein coding RNA 336 [Source:HGNC Symbol;Acc:HGNC:33813]	-
ENSG00000106078	930.088	944.501	841.791	524.698	609.992	683.823	905.46	606.171	0.579018	0.00239334	0.0392402	COBL	7	51016212	51316818	-	14349	protein_coding	cordon-bleu WH2 repeat protein [Source:HGNC Symbol;Acc:HGNC:22199]	-
ENSG00000255112	914.667	925.671	805.277	527.785	577.446	669.049	881.872	591.427	0.576563	0.0024101	0.0393823	CHMP1B	18	11851396	11854449	+	3054	protein_coding	charged multivesicular body protein 1B [Source:HGNC Symbol;Acc:HGNC:24287]	-
ENSG00000164879	43.372	31.7146	65.1327	18.5188	22.3168	9.49753	46.7398	16.7777	1.47139	0.00241784	0.039452	CA3	8	85373436	85449040	+	2310	protein_coding	carbonic anhydrase 3 [Source:HGNC Symbol;Acc:HGNC:1374]	-
ENSG00000135473	929.124	897.921	815.146	622.436	609.062	614.174	880.73	615.224	0.517654	0.00243358	0.0396647	PAN2	12	56316223	56334053	-	7288	protein_coding	poly(A) specific ribonuclease subunit PAN2 [Source:HGNC Symbol;Acc:HGNC:20074]	-
ENSG00000150347	257.34	231.913	292.11	160.496	180.394	145.629	260.455	162.173	0.682421	0.00244336	0.0397541	ARID5B	10	61901300	62096944	+	9144	protein_coding	AT-rich interaction domain 5B [Source:HGNC Symbol;Acc:HGNC:17362]	ARID
ENSG00000267278	106.02	113.974	97.6991	63.7869	47.4231	63.3169	105.898	58.1756	0.866899	0.00246905	0.0399432	MAP3K14-AS1	17	45247925	45268630	+	3775	antisense	MAP3K14 antisense RNA 1 [Source:HGNC Symbol;Acc:HGNC:44359]	-
ENSG00000119922	131.08	167.493	145.068	77.1615	100.425	75.9803	147.88	84.5224	0.80454	0.00249822	0.0403768	IFIT2	10	89283694	89309276	+	4101	protein_coding	interferon induced protein with tetratricopeptide repeats 2 [Source:HGNC Symbol;Acc:HGNC:5409]	-
ENSG00000255837	25.0594	28.7414	36.5138	5.1441	13.948	9.49753	30.1048	9.52987	1.6498	0.00253283	0.0407046	TAS2R20	12	10996495	10997875	-	1381	protein_coding	taste 2 receptor member 20 [Source:HGNC Symbol;Acc:HGNC:19109]	-
ENSG00000254577	14.4573	18.8306	38.4875	7.20174	6.50906	4.22113	23.9251	5.97731	1.9968	0.00254065	0.0407917	AC087276.1	11	43390283	43395495	+	183	sense_overlapping	novel transcript, sense overlapping TTC17	-
ENSG00000166793	70.359	50.5452	28.6189	16.4611	22.3168	17.9398	49.841	18.9059	1.39627	0.00254404	0.0408077	YPEL4	11	57645087	57649944	-	4460	protein_coding	yippee like 4 [Source:HGNC Symbol;Acc:HGNC:18328]	-
ENSG00000254615	260.232	158.573	177.635	100.824	101.355	128.744	198.813	110.308	0.851137	0.00258172	0.0412363	AC027031.2	8	106270144	106272899	+	1419	lincRNA	novel transcript	-
ENSG00000204642	532.03	486.621	285.202	144.035	193.412	310.253	434.618	215.9	1.01004	0.00260752	0.0415133	HLA-F	6	29722775	29738528	+	4342	protein_coding	major histocompatibility complex, class I, F [Source:HGNC Symbol;Acc:HGNC:4963]	-
ENSG00000002079	67.4675	59.4649	57.2378	16.4611	30.6855	34.8243	61.3901	27.3237	1.16727	0.0026283	0.0416108	MYH16	7	99238829	99311130	+	6307	transcribed_unitary_pseudogene	myosin heavy chain 16 pseudogene [Source:HGNC Symbol;Acc:HGNC:31038]	-
ENSG00000130147	566.727	533.202	522.049	334.367	386.824	382.012	540.659	367.734	0.555883	0.00263099	0.0416146	SH3BP4	2	234951973	235055714	+	7129	protein_coding	SH3 domain binding protein 4 [Source:HGNC Symbol;Acc:HGNC:10826]	-
ENSG00000113645	1504.53	1424.19	1186.2	775.731	905.689	1026.79	1371.64	902.736	0.603609	0.00264325	0.0417097	WWC1	5	168291651	168472303	+	10076	protein_coding	WW and C2 domain containing 1 [Source:HGNC Symbol;Acc:HGNC:29435]	-
ENSG00000137942	1236.58	1237.86	1556.28	973.264	912.198	681.712	1343.57	855.725	0.650645	0.00267827	0.0421666	FNBP1L	1	93448131	93554661	+	5798	protein_coding	formin binding protein 1 like [Source:HGNC Symbol;Acc:HGNC:20851]	-
ENSG00000186615	65.5399	75.3223	87.8305	32.9223	43.7037	39.0454	76.2309	38.5571	0.981143	0.00268078	0.0421671	KTN1-AS1	14	55499278	55580110	-	3595	antisense	KTN1 antisense RNA 1 [Source:HGNC Symbol;Acc:HGNC:19842]	-
ENSG00000085117	304.568	222.002	142.108	54.5275	78.1087	155.126	222.893	95.9209	1.21802	0.00268458	0.042188	CD82	11	44564427	44620363	+	4054	protein_coding	CD82 molecule [Source:HGNC Symbol;Acc:HGNC:6210]	-
ENSG00000107165	32.7699	20.8127	30.5926	13.3747	7.43892	4.22113	28.0584	8.3449	1.74955	0.0026932	0.042236	TYRP1	9	12685439	12710290	+	3741	protein_coding	tyrosinase related protein 1 [Source:HGNC Symbol;Acc:HGNC:12450]	-
ENSG00000274021	25.0594	25.7681	29.6058	9.25938	8.36879	9.49753	26.8111	9.0419	1.56999	0.00269552	0.042236	AC024909.2	12	89351015	89353271	+	2257	antisense	novel transcript, antisense to DUSP6	-
ENSG00000036054	3846.61	3686.83	4913.57	2956.83	2773.79	1811.92	4149	2514.18	0.722594	0.00269632	0.042236	TBC1D23	3	100261000	100325251	+	5168	protein_coding	TBC1 domain family member 23 [Source:HGNC Symbol;Acc:HGNC:25622]	-
ENSG00000173559	6116.41	6350.86	7798.16	5207.89	4184.39	3242.88	6755.14	4211.72	0.681556	0.00271724	0.0424341	NABP1	2	191678068	191696659	+	13806	protein_coding	nucleic acid binding protein 1 [Source:HGNC Symbol;Acc:HGNC:26232]	-
ENSG00000227398	82.8887	65.4114	51.3167	28.807	23.2466	39.0454	66.5389	30.3663	1.13653	0.00271768	0.0424341	KIF9-AS1	3	47164497	47246601	+	4898	antisense	KIF9 antisense RNA 1 [Source:HGNC Symbol;Acc:HGNC:26822]	-
ENSG00000265787	33.7338	20.8127	17.7635	10.2882	5.57919	2.11056	24.1033	5.99265	2.00672	0.00275714	0.0429323	CYP4F35P	18	14337423	14342524	+	2876	transcribed_unprocessed_pseudogene	cytochrome P450 family 4 subfamily F member 35, pseudogene [Source:HGNC Symbol;Acc:HGNC:39954]	-
ENSG00000181444	538.776	511.398	336.519	139.92	247.344	321.861	462.231	236.375	0.967716	0.00278766	0.0432493	ZNF467	7	149764182	149773479	-	2734	protein_coding	zinc finger protein 467 [Source:HGNC Symbol;Acc:HGNC:23154]	zf-C2H2
ENSG00000163703	666.965	603.569	447.047	277.781	319.874	423.168	572.527	340.274	0.75109	0.00281296	0.0435625	CRELD1	3	9933822	9945413	+	3778	protein_coding	cysteine rich with EGF like domains 1 [Source:HGNC Symbol;Acc:HGNC:14630]	-
ENSG00000010310	327.699	282.458	181.582	118.314	126.462	181.508	263.913	142.095	0.894293	0.00282618	0.043687	GIPR	19	45668244	45683724	+	4736	protein_coding	gastric inhibitory polypeptide receptor [Source:HGNC Symbol;Acc:HGNC:4271]	-
ENSG00000152104	1563.32	1417.25	1545.42	1069.97	1113.98	1051.06	1508.66	1078.34	0.484388	0.00283141	0.043687	PTPN14	1	214348696	214552449	-	18756	protein_coding	protein tyrosine phosphatase, non-receptor type 14 [Source:HGNC Symbol;Acc:HGNC:9647]	-
ENSG00000167106	1702.11	1410.31	1159.56	625.523	758.77	1100.66	1423.99	828.317	0.781916	0.00283174	0.043687	FAM102A	9	127940579	127980513	-	6100	protein_coding	family with sequence similarity 102 member A [Source:HGNC Symbol;Acc:HGNC:31419]	-
ENSG00000277128	96.3822	87.2152	112.502	69.9598	38.1245	28.4926	98.6998	45.5256	1.11701	0.00283382	0.043687	AL589743.4	14	19124807	19175530	-	7344	lincRNA	novel transcript	-
ENSG00000064115	3170.97	3258.68	3388.87	2312.79	2463.21	2364.89	3272.84	2380.3	0.459354	0.0028381	0.0437134	TM7SF3	12	26973195	27014434	-	3888	protein_coding	transmembrane 7 superfamily member 3 [Source:HGNC Symbol;Acc:HGNC:23049]	-
ENSG00000255866	708.409	769.08	833.896	594.658	483.53	393.62	770.462	490.603	0.651027	0.0028739	0.0441054	AC090023.1	12	65559591	65560889	+	443	lincRNA	novel transcript	-
ENSG00000166016	459.743	397.424	304.94	163.582	217.588	280.705	387.369	220.625	0.812549	0.00289624	0.0443584	ABTB2	11	34150988	34358008	-	4973	protein_coding	ankyrin repeat and BTB domain containing 2 [Source:HGNC Symbol;Acc:HGNC:23842]	-
ENSG00000197381	875.15	778.991	748.039	514.41	502.127	609.953	800.727	542.163	0.562997	0.00289821	0.0443584	ADARB1	21	45073853	45226560	+	10049	protein_coding	adenosine deaminase, RNA specific B1 [Source:HGNC Symbol;Acc:HGNC:226]	-
ENSG00000260231	86.7439	87.2152	68.0933	41.1528	40.9141	45.3771	80.6842	42.4813	0.926406	0.00291309	0.0445326	KDM7A-DT	7	140177184	140179640	+	2457	bidirectional_promoter_lncRNA	KDM7A divergent transcript [Source:HGNC Symbol;Acc:HGNC:48959]	-
ENSG00000127415	133.971	128.841	111.515	48.3546	66.0204	86.5331	124.776	66.9694	0.898795	0.00292944	0.0446759	IDUA	4	986997	1004506	+	4000	protein_coding	iduronidase, alpha-L- [Source:HGNC Symbol;Acc:HGNC:5391]	-
ENSG00000174989	247.702	223.985	215.135	155.352	128.321	150.905	228.941	144.86	0.661561	0.00295842	0.044997	FBXW8	12	116910956	117031148	+	5169	protein_coding	F-box and WD repeat domain containing 8 [Source:HGNC Symbol;Acc:HGNC:13597]	-
ENSG00000151136	105.057	87.2152	95.7253	52.4698	52.0724	55.9299	95.9991	53.4907	0.844522	0.00296554	0.0450652	BTBD11	12	107318413	107659642	+	7924	protein_coding	BTB domain containing 11 [Source:HGNC Symbol;Acc:HGNC:23844]	-
ENSG00000143156	327.699	344.897	398.691	254.119	236.186	204.725	357.096	231.676	0.62381	0.00312136	0.0468987	NME7	1	169132531	169367967	-	5737	protein_coding	NME/NM23 family member 7 [Source:HGNC Symbol;Acc:HGNC:20461]	-
ENSG00000227719	29.8785	20.8127	40.4612	9.25938	10.2285	11.6081	30.3841	10.3653	1.55253	0.00312199	0.0468987	AC006042.1	7	8114025	8116561	+	524	antisense	novel transcript	-
ENSG00000165322	975.388	820.616	1249.36	727.376	629.519	438.997	1015.12	598.631	0.761713	0.00315064	0.0472042	ARHGAP12	10	31805404	31928876	-	5938	protein_coding	Rho GTPase activating protein 12 [Source:HGNC Symbol;Acc:HGNC:16348]	-
ENSG00000171617	1172.01	1196.24	1224.69	887.872	857.336	841.059	1197.65	862.089	0.474278	0.00316822	0.0473794	ENC1	5	74627406	74641424	-	5858	protein_coding	ectodermal-neural cortex 1 [Source:HGNC Symbol;Acc:HGNC:3345]	-
ENSG00000139971	125.297	132.805	146.055	72.0174	85.5476	82.312	134.719	79.959	0.751736	0.00317009	0.0473794	ARMH4	14	57999735	58298139	-	7565	protein_coding	armadillo-like helical domain containing 4 [Source:HGNC Symbol;Acc:HGNC:19846]	-
ENSG00000181192	859.729	790.884	754.947	541.16	576.516	569.852	801.853	562.509	0.511426	0.0031789	0.0474191	DHTKD1	10	12068972	12123225	+	5281	protein_coding	dehydrogenase E1 and transketolase domain containing 1 [Source:HGNC Symbol;Acc:HGNC:23537]	-
ENSG00000065361	1887.16	1815.66	1466.47	1105.98	1054.47	1307.49	1723.1	1155.98	0.576091	0.00321805	0.047841	ERBB3	12	56076799	56103505	+	9039	protein_coding	erb-b2 receptor tyrosine kinase 3 [Source:HGNC Symbol;Acc:HGNC:3431]	-
ENSG00000128829	3330.97	3222.01	3746.12	2422.87	2617.57	2225.59	3433.03	2422.01	0.503179	0.00322119	0.047841	EIF2AK4	15	39934146	40035591	+	11957	protein_coding	eukaryotic translation initiation factor 2 alpha kinase 4 [Source:HGNC Symbol;Acc:HGNC:19687]	-
ENSG00000082701	2306.43	2394.45	2832.29	1773.69	1865.31	1447.85	2511.06	1695.61	0.566328	0.00322123	0.047841	GSK3B	3	119821323	120094417	-	8156	protein_coding	glycogen synthase kinase 3 beta [Source:HGNC Symbol;Acc:HGNC:4617]	-
ENSG00000188706	1047.67	1109.02	1035.22	705.771	796.894	760.858	1063.97	754.508	0.495673	0.00322425	0.0478442	ZDHHC9	X	129803288	129843909	-	5243	protein_coding	zinc finger DHHC-type containing 9 [Source:HGNC Symbol;Acc:HGNC:18475]	-
ENSG00000260948	52.0464	61.4471	49.343	28.807	25.1064	23.2162	54.2788	25.7098	1.07789	0.00323045	0.0478527	AL390195.2	1	111431046	111433068	-	2023	sense_overlapping	novel transcript, sense overlapping WDR77 & OVGP1	-
ENSG00000163235	596.606	564.917	626.656	409.471	438.896	389.399	596.059	412.589	0.530378	0.0032527	0.0481405	TGFA	2	70447280	70554193	-	4963	protein_coding	transforming growth factor alpha [Source:HGNC Symbol;Acc:HGNC:11765]	-
ENSG00000106080	632.267	555.997	725.342	479.43	399.842	308.142	637.869	395.805	0.688268	0.00327609	0.0484026	FKBP14	7	30010587	30026684	-	5326	protein_coding	FK506 binding protein 14 [Source:HGNC Symbol;Acc:HGNC:18625]	-
ENSG00000175471	1778.25	1860.26	2244.12	1416.69	1385.5	994.075	1960.88	1265.42	0.631697	0.00330754	0.0487405	MCTP1	5	94703741	95284575	-	12089	protein_coding	multiple C2 and transmembrane domain containing 1 [Source:HGNC Symbol;Acc:HGNC:26183]	-
ENSG00000163617	125.297	107.037	155.924	84.3633	72.5295	53.8194	129.419	70.2374	0.880801	0.00331463	0.0488026	CCDC191	3	113964137	114056613	-	5303	protein_coding	coiled-coil domain containing 191 [Source:HGNC Symbol;Acc:HGNC:29272]	-
ENSG00000167460	15710.3	16606.6	16581.2	10908.6	12818.2	11606	16299.4	11777.6	0.468749	0.00334128	0.0491103	TPM4	19	16067021	16103005	+	8632	protein_coding	tropomyosin 4 [Source:HGNC Symbol;Acc:HGNC:12013]	-
ENSG00000176222	90.5992	65.4114	112.502	55.5563	42.7738	30.6032	89.5042	42.9778	1.05767	0.00338268	0.0496331	ZNF404	19	43872363	43901385	-	2479	protein_coding	zinc finger protein 404 [Source:HGNC Symbol;Acc:HGNC:19417]	zf-C2H2
ENSG00000189410	63.6122	63.4293	34.5401	15.4323	17.6674	31.6584	53.8605	21.5861	1.32356	0.00339018	0.0497002	SH2D5	1	20719732	20732837	-	4423	protein_coding	SH2 domain containing 5 [Source:HGNC Symbol;Acc:HGNC:28819]	-
ENSG00000135338	222.643	205.154	248.689	144.035	156.217	94.9753	225.495	131.743	0.773566	0.00340119	0.0498057	LCA5	6	79484991	79537458	-	5964	protein_coding	LCA5, lebercilin [Source:HGNC Symbol;Acc:HGNC:31923]	-
ENSG00000235174	2227.39	2161.55	1695.42	692.396	1051.68	1594.53	2028.12	1112.87	0.865984	0.00341838	0.0499417	RPL39P3	6	73373108	73373263	-	156	processed_pseudogene	ribosomal protein L39 pseudogene 3 [Source:HGNC Symbol;Acc:HGNC:21383]	-
